# Supplementary material for: Transcriptome analysis of PDGFRα+ cells identifies T-type Ca2+ channel CACNA1G as a new pathological marker for PDGFRα+ cell hyperplasia
Source: PLoS One. 2017 Aug 14;12(8):e0182265. doi: 10.1371/journal.pone.0182265 (PMC5555714; doi:10.1371/journal.pone.0182265)
Supplement: S1 Table — (XLSX) [file pone.0182265.s009.xlsx]

## Sheet: Sheet1
S1 Table. Summary of transcriptomes obtained from jejunal and colonic PDGFRα+ cells.
Sample	Total read	Mapped read	Known gene	Total isoform	Average isoform
Jejunal PαC	149419352	135517106	16252	48974	3.01341
Colonic PαC	136563090	123172778	15735	48894	3.10734
