# Supplementary material for: Transcriptome analysis of PDGFRα+ cells identifies T-type Ca2+ channel CACNA1G as a new pathological marker for PDGFRα+ cell hyperplasia
Source: PLoS One. 2017 Aug 14;12(8):e0182265. doi: 10.1371/journal.pone.0182265 (PMC5555714; doi:10.1371/journal.pone.0182265)
Supplement: S2 Table — (XLSX) [file pone.0182265.s010.xlsx]

## Sheet: jejunum
S2 Table. List of transcriptional variants expressed in jejunal and colonic PDGFRα+ cells.
Transciptional variant								Expression (FPKM)
Tracking_id	Class_code	Nearest_ref_ID	Gene_ID	Gene_short_name	TSS_ID	Locus	Length	JPαC	CPαC
TCONS_00000001	=	NM_008866	XLOC_000001	Lypla1	TSS1	chr1:4797973-4836816	2433	29.5554	15.4428
TCONS_00000002	=	NM_001159750	XLOC_000002	Tcea1	TSS2	chr1:4847774-4890176	2668	3.11921	4.33443
TCONS_00000003	=	NM_011541	XLOC_000002	Tcea1	TSS2	chr1:4847774-4890176	2671	20.7318	22.5334
TCONS_00000004	=	NM_001159751	XLOC_000002	Tcea1	TSS3	chr1:4847774-4890176	2564	0.213739	0.174119
TCONS_00000005	=	NM_133826	XLOC_000003	Atp6v1h	TSS5	chr1:5073173-5152630	1976	14.3136	14.2203
TCONS_00000006	j	NM_133826	XLOC_000003	Atp6v1h	TSS7	chr1:5073173-5152630	1873	2.55963	0.920534
TCONS_00000007	=	NM_001204371	XLOC_000004	Oprk1	TSS11	chr1:5574175-5596289	4707	0.0867258	0
TCONS_00000008	=	NM_011011	XLOC_000004	Oprk1	TSS11	chr1:5574175-5596289	4677	1.56418	0
TCONS_00000009	j	NM_001204371	XLOC_000004	Oprk1	TSS12	chr1:5574175-5596289	4784	0	0
TCONS_00000010	j	NM_001204371	XLOC_000004	Oprk1	TSS13	chr1:5574175-5596289	4460	0	0
TCONS_00000011	=	NM_009826	XLOC_000005	Rb1cc1	TSS21	chr1:6199454-6266185	7046	5.09846	5.04907
TCONS_00000013	=	NM_001195732	XLOC_000006	Fam150a	TSS26	chr1:6349180-6385238	858	0.75097	0
TCONS_00000014	=	NM_173868	XLOC_000007	St18	TSS29	chr1:6477738-6853079	5862	0	0.0196545
TCONS_00000015	=	NM_183028	XLOC_000009	Pcmtd1	TSS34	chr1:7079000-7163709	5232	10.5139	11.5883
TCONS_00000017	=	NM_021511	XLOC_000011	Rrs1	TSS41	chr1:9492268-9537536	2048	7.07426	7.38437
TCONS_00000018	=	NM_175236	XLOC_000012	Adhfe1	TSS42	chr1:9538126-9621353	3139	0	0
TCONS_00000019	=	NR_027664	XLOC_000012	Adhfe1	TSS42	chr1:9538126-9621353	3098	0.44813	0.399875
TCONS_00000021	=	NM_178399	XLOC_000013	3110035E14Rik	TSS52	chr1:9538126-9621353	3187	0.10477	0.0263365
TCONS_00000022	=	NR_040462	XLOC_000014	1700034P13Rik	TSS55	chr1:9708053-9761337	1494	0.371563	0.20104
TCONS_00000023	=	NM_133220	XLOC_000015	Sgk3	TSS56	chr1:9788210-9892649	5515	0.252532	0.339992
TCONS_00000024	=	NM_177547	XLOC_000015	Sgk3	TSS56	chr1:9788210-9892649	5408	0.0290694	0.128076
TCONS_00000028	j	NM_177722	XLOC_000016	6030422M02Rik	TSS65	chr1:9898718-9931358	1545	0	0.131872
TCONS_00000029	=	NM_026493	XLOC_000017	Cspp1	TSS66	chr1:10028298-10126849	4354	1.68925	2.88554
TCONS_00000030	=	NM_029525	XLOC_000018	Prex2	TSS67	chr1:10983545-11293763	11054	0.942494	7.02216
TCONS_00000031	=	NM_001033636	XLOC_000018	Prex2	TSS69	chr1:10983545-11293763	6537	0.810123	0.575051
TCONS_00000033	j	NM_001160369	XLOC_000019	A830018L16Rik	TSS71	chr1:11404070-11965983	1789	0	0.1517
TCONS_00000034	=	NM_001160370	XLOC_000019	A830018L16Rik	TSS72	chr1:11404070-11965983	6815	0.179504	0.224061
TCONS_00000035	=	NM_001160371	XLOC_000019	A830018L16Rik	TSS72	chr1:11404070-11965983	6168	0.0746391	8.69307e-05
TCONS_00000036	=	NM_001160369	XLOC_000019	A830018L16Rik	TSS72	chr1:11404070-11965983	2789	0.199359	0.0304537
TCONS_00000037	=	NM_177173	XLOC_000019	A830018L16Rik	TSS72	chr1:11404070-11965983	2780	0	0
TCONS_00000038	=	NM_001198565	XLOC_000020	Sulf1	TSS73	chr1:12682510-12851265	4625	6.912	1.07898
TCONS_00000039	=	NM_001198566	XLOC_000020	Sulf1	TSS73	chr1:12682510-12851265	4530	1.37309	0.100721
TCONS_00000040	=	NM_172294	XLOC_000020	Sulf1	TSS74	chr1:12682510-12851265	6046	2.55365	0.529912
TCONS_00000041	j	NM_001198565	XLOC_000020	Sulf1	TSS75	chr1:12682510-12851265	5063	1.98916	0.187407
TCONS_00000042	=	NM_001011873	XLOC_000021	Xkr9	TSS78	chr1:13658733-13695809	6049	0.0553985	0
TCONS_00000048	j	NM_001098528	XLOC_000026	Kcnb2	TSS90	chr1:15275275-15713832	17012	0.53423	0.0417796
TCONS_00000051	=	NM_009352	XLOC_000027	Terf1	TSS105	chr1:15795045-15883134	1633	2.92942	3.23681
TCONS_00000057	=	NM_133832	XLOC_000028	Rdh10	TSS125	chr1:16094720-16123804	4710	7.68581	16.0687
TCONS_00000059	=	NM_026392	XLOC_000030	Tmem70	TSS127	chr1:16655271-16668356	1732	1.97734	1.09009
TCONS_00000060	=	NM_027415	XLOC_000030	Tmem70	TSS127	chr1:16655271-16668356	1729	19.2042	9.52589
TCONS_00000061	j	NM_016923	XLOC_000031	Ly96	TSS130	chr1:16677781-16700014	938	0	0.257982
TCONS_00000062	=	NM_001159711	XLOC_000031	Ly96	TSS134	chr1:16677781-16700014	549	0	0
TCONS_00000063	=	NM_010267	XLOC_000032	Gdap1	TSS135	chr1:17135443-17154365	3937	2.40186	0.287986
TCONS_00000064	=	NM_053191	XLOC_000033	Pi15	TSS137	chr1:17591981-17621115	6923	0.108602	0.240178
TCONS_00000065	j	NM_053191	XLOC_000033	Pi15	TSS138	chr1:17591981-17621115	6564	0.268861	2.64961e-05
TCONS_00000066	j	NM_031402	XLOC_000034	Crispld1	TSS143	chr1:17717174-17761823	1348	0.0312957	0.0175526
TCONS_00000067	=	NM_031402	XLOC_000034	Crispld1	TSS142	chr1:17717174-17761823	9644	0.169685	0.00747078
TCONS_00000068	j	NM_031402	XLOC_000034	Crispld1	TSS145	chr1:17717174-17761823	3588	0.137695	0.0506135
TCONS_00000081	j	NM_028829	XLOC_000040	Paqr8	TSS162	chr1:20878729-20985994	6143	1.21211	0.18215
TCONS_00000082	=	NM_027974	XLOC_000040	Efhc1	TSS171	chr1:20878729-20985994	2208	0.812561	1.55048
TCONS_00000084	j	NM_027974	XLOC_000040	Efhc1	TSS180	chr1:20878729-20985994	5218	0	0.08043
TCONS_00000088	j	NM_029398	XLOC_000043	Tmem14a	TSS192	chr1:21208662-21342280	1344	1.28902	0.485585
TCONS_00000089	=	NM_029398	XLOC_000043	Tmem14a	TSS192	chr1:21208662-21342280	1112	8.25033	1.82907
TCONS_00000091	=	NM_001077353	XLOC_000043	Gsta3	TSS196	chr1:21208662-21342280	1450	0.512092	1.11687
TCONS_00000092	=	NM_010356	XLOC_000043	Gsta3	TSS196	chr1:21208662-21342280	1355	7.30774	7.40545
TCONS_00000096	=	NM_001113187	XLOC_000046	Khdc1b	TSS205	chr1:21373636-21376465	2247	0	0
TCONS_00000101	=	NM_172124	XLOC_000050	B3gat2	TSS214	chr1:23768764-23929208	4355	0.165774	0.512717
TCONS_00000102	=	NM_007740	XLOC_000051	Col9a1	TSS215	chr1:24184448-24259613	3888	0	0.029239
TCONS_00000103	j	NM_007740	XLOC_000051	Col9a1	TSS216	chr1:24184448-24259613	3338	0.172091	0
TCONS_00000104	=	NM_026719	XLOC_000052	Lmbrd1	TSS221	chr1:24685382-24823146	5392	9.80593	13.1529
TCONS_00000105	=	NM_153601	XLOC_000053	Lgsn	TSS222	chr1:31197922-31279501	1903	0	0
TCONS_00000108	j	NM_133235	XLOC_000056	Khdrbs2	TSS225	chr1:32229579-32742354	1409	0	0.212117
TCONS_00000109	=	NM_133235	XLOC_000056	Khdrbs2	TSS225	chr1:32229579-32742354	2209	0.608085	0.253836
TCONS_00000114	=	NM_008999	XLOC_000067	Rab23	TSS246	chr1:33776740-33800112	4321	5.46055	7.6711
TCONS_00000115	=	NM_001159729	XLOC_000067	Rab23	TSS248	chr1:33776740-33800112	4209	0.180247	0
TCONS_00000118	j	NM_134448	XLOC_000068	Dst	TSS252	chr1:33965043-34366766	23364	0.346447	0.54315
TCONS_00000121	j	NM_134448	XLOC_000068	Dst	TSS265	chr1:33965043-34366766	1969	0.00172513	6.62305
TCONS_00000122	=	NM_178601	XLOC_000069	Imp4	TSS270	chr1:34493514-34506227	6103	2.88139	3.35334
TCONS_00000124	=	NM_011206	XLOC_000070	Ptpn18	TSS277	chr1:34513918-34532603	1573	0	0.104918
TCONS_00000126	=	NM_009355	XLOC_000071	Prss39	TSS288	chr1:34554608-34559907	1246	0	0.0252976
TCONS_00000128	=	NM_213727	XLOC_000073	Fam123c	TSS293	chr1:34635917-34648779	5075	0.0890135	0
TCONS_00000129	=	NM_183019	XLOC_000075	Arhgef4	TSS299	chr1:34858566-34869599	2714	2.37915	1.30696
TCONS_00000130	=	NM_145516	XLOC_000076	Plekhb2	TSS301	chr1:34906803-34936432	3317	57.9574	12.0831
TCONS_00000132	=	NM_015818	XLOC_000078	Hs6st1	TSS306	chr1:36125244-36163291	3719	7.30446	3.40303
TCONS_00000133	j	NM_015818	XLOC_000078	Hs6st1	TSS307	chr1:36125244-36163291	2971	0.0024129	1.43232
TCONS_00000135	=	NM_001172205	XLOC_000079	Arid5a	TSS310	chr1:36364577-36390346	5699	0.91112	0.264488
TCONS_00000136	=	NM_001172206	XLOC_000079	Arid5a	TSS310	chr1:36364577-36390346	5696	0.109961	0
TCONS_00000137	=	NM_145996	XLOC_000079	Arid5a	TSS310	chr1:36364577-36390346	5525	0	0.276595
TCONS_00000138	=	NR_033310	XLOC_000079	Arid5a	TSS310	chr1:36364577-36390346	5578	0.264259	5.57963e-05
TCONS_00000141	=	NM_033570	XLOC_000080	Cnnm4	TSS326	chr1:36528441-36565621	4582	1.64767	1.39935
TCONS_00000143	=	NM_053186	XLOC_000081	Cnnm3	TSS329	chr1:36568720-36585562	5184	1.7231	3.42636
TCONS_00000144	j	NM_001039551	XLOC_000081	Cnnm3	TSS329	chr1:36568720-36585562	5952	0.318022	0.720121
TCONS_00000145	=	NM_009942	XLOC_000082	Cox5b	TSS332	chr1:36748331-36750233	569	269.095	93.5578
TCONS_00000146	=	NR_040290	XLOC_000083	4933424G06Rik	TSS334	chr1:36771243-36814805	1127	0	0.0760548
TCONS_00000148	=	NM_009539	XLOC_000084	Zap70	TSS338	chr1:36818705-36840328	2180	0.129125	0.0693268
TCONS_00000149	j	NM_009539	XLOC_000084	Zap70	TSS340	chr1:36818705-36840328	2125	0	0.000117341
TCONS_00000150	j	NM_009539	XLOC_000084	Zap70	TSS341	chr1:36818705-36840328	2196	0.00952475	0.000190679
TCONS_00000151	j	NM_009539	XLOC_000084	Zap70	TSS342	chr1:36818705-36840328	1047	0	0
TCONS_00000159	=	NM_009918	XLOC_000086	Cnga3	TSS372	chr1:37274902-37322010	3498	1.04795	0.357516
TCONS_00000160	j	NM_009918	XLOC_000086	Cnga3	TSS373	chr1:37274902-37322010	3763	0	0.00890111
TCONS_00000163	=	NM_030266	XLOC_000089	Inpp4a	TSS388	chr1:37356730-37467582	5688	2.56903	0
TCONS_00000164	=	NM_172971	XLOC_000089	Inpp4a	TSS389	chr1:37356730-37467582	2997	1.03725	0.059758
TCONS_00000167	j	NM_026123	XLOC_000090	Unc50	TSS402	chr1:37487016-37495969	987	11.2316	13.1604
TCONS_00000168	j	NM_026123	XLOC_000090	Unc50	TSS402	chr1:37487016-37495969	1273	1.06082	3.06271
TCONS_00000169	=	NM_026123	XLOC_000090	Unc50	TSS402	chr1:37487016-37495969	1412	13.5153	12.1717
TCONS_00000170	j	NM_026123	XLOC_000090	Unc50	TSS403	chr1:37487016-37495969	1703	2.05186	4.24413
TCONS_00000171	=	NM_001037918	XLOC_000091	Lipt1	TSS405	chr1:37928742-37955178	8331	0.176089	0.507177
TCONS_00000172	j	NM_001037918	XLOC_000091	Lipt1	TSS406	chr1:37928742-37955178	10871	0.0341853	4.09636e-05
TCONS_00000173	=	NM_027098	XLOC_000092	Mrpl30	TSS409	chr1:37928742-37955178	691	48.9911	21.138
TCONS_00000175	j	NM_198303	XLOC_000094	Eif5b	TSS412	chr1:38054719-38186507	4066	4.12563	1.40921
TCONS_00000176	=	NM_198303	XLOC_000094	Eif5b	TSS413	chr1:38054719-38186507	7797	4.52646	4.63435
TCONS_00000178	=	NM_026850	XLOC_000096	Pdcl3	TSS415	chr1:39044633-39054160	1706	20.7481	7.08119
TCONS_00000179	j	NM_008719	XLOC_000097	Npas2	TSS419	chr1:39250814-39420587	4251	0.466749	0.185432
TCONS_00000180	=	NM_008719	XLOC_000097	Npas2	TSS420	chr1:39250814-39420587	4180	0	0
TCONS_00000181	=	NM_053257	XLOC_000098	Rpl31	TSS425	chr1:39424695-39535592	1039	270.659	200.518
TCONS_00000182	=	NM_028043	XLOC_000099	D1Bwg0212e	TSS426	chr1:39584865-39603722	3166	6.70975	6.87124
TCONS_00000183	j	NM_008696	XLOC_000100	Map4k4	TSS428	chr1:39957486-40084813	5575	1.38288	0.0576114
TCONS_00000184	=	NM_008696	XLOC_000100	Map4k4	TSS428	chr1:39957486-40084813	5620	2.90621	2.99488
TCONS_00000187	=	NM_010555	XLOC_000102	Il1r2	TSS433	chr1:40111467-40182070	1343	0.12532	0.0143274
TCONS_00000188	=	NM_008362	XLOC_000103	Il1r1	TSS440	chr1:40281884-40373045	4739	0.230127	0.487272
TCONS_00000189	=	NM_001123382	XLOC_000103	Il1r1	TSS441	chr1:40281884-40373045	4808	0.946944	6.4867
TCONS_00000190	=	NM_133193	XLOC_000104	Il1rl2	TSS446	chr1:40381324-40431975	4630	0.121189	1.4768
TCONS_00000192	=	NM_010743	XLOC_000105	Il1rl1	TSS465	chr1:40461714-40557789	3002	0.155521	0.0360623
TCONS_00000194	j	NM_001025602	XLOC_000105	Il1rl1	TSS468	chr1:40461714-40557789	4135	0	0
TCONS_00000195	j	NM_008365	XLOC_000105	Il18r1	TSS471	chr1:40461714-40557789	4375	0.207231	0
TCONS_00000197	=	NM_001161843	XLOC_000105	Il18r1	TSS472	chr1:40461714-40557789	1793	0	0
TCONS_00000198	=	NM_008365	XLOC_000105	Il18r1	TSS474	chr1:40461714-40557789	4158	6.35653e-05	4.87796e-06
TCONS_00000201	=	NM_001033289	XLOC_000108	Slc9a2	TSS492	chr1:40738386-40826138	3493	0.0126921	0
TCONS_00000202	=	NM_001081198	XLOC_000109	Tmem182	TSS494	chr1:40862445-40913745	2729	0	0
TCONS_00000211	=	NM_023514	XLOC_000112	Mrps9	TSS509	chr1:42908077-42962858	1419	16.6862	8.434
TCONS_00000212	j	NM_023514	XLOC_000112	Mrps9	TSS512	chr1:42908077-42962858	3752	0.242219	1.19957
TCONS_00000213	j	NM_053107	XLOC_000113	Gpr45	TSS519	chr1:43008800-43092294	4531	0.761485	0.0426123
TCONS_00000214	=	NM_053107	XLOC_000113	Gpr45	TSS520	chr1:43008800-43092294	3860	0	0
TCONS_00000215	=	NM_133818	XLOC_000114	AI597479	TSS525	chr1:43155554-43172806	3457	6.51143	6.24597
TCONS_00000217	=	NM_010879	XLOC_000116	Nck2	TSS528	chr1:43502595-43627364	2775	9.1067	6.44891
TCONS_00000222	=	NM_024283	XLOC_000117	1500015O10Rik	TSS541	chr1:43787300-43884831	8834	0.604453	0.204828
TCONS_00000224	j	NM_009418	XLOC_000118	Tpp2	TSS552	chr1:43989067-44060039	6508	0.16644	0.148713
TCONS_00000225	=	NM_009418	XLOC_000118	Tpp2	TSS554	chr1:43989067-44060039	4649	3.20951	4.52731
TCONS_00000227	=	NM_144558	XLOC_000119	Bivm	TSS560	chr1:44163390-44201708	3571	1.914	2.5521
TCONS_00000228	=	NM_011729	XLOC_000120	Ercc5	TSS561	chr1:44204588-44238105	4010	2.69855	4.10778
TCONS_00000229	j	NM_011729	XLOC_000120	Ercc5	TSS562	chr1:44204588-44238105	3967	0.131335	1.02713
TCONS_00000230	=	NM_028450	XLOC_000121	Gulp1	TSS567	chr1:44608515-44854106	2976	12.7259	14.4633
TCONS_00000232	=	NM_009930	XLOC_000123	Col3a1	TSS573	chr1:45368283-45406551	5564	216.858	1462.99
TCONS_00000233	j	NM_028599	XLOC_000124	Wdr75	TSS577	chr1:45851815-45880470	4080	0.113967	0.108514
TCONS_00000234	=	NM_028599	XLOC_000124	Wdr75	TSS578	chr1:45851815-45880470	2612	5.84449	4.84219
TCONS_00000237	j	NM_001160386	XLOC_000126	Dnahc7b	TSS588	chr1:46123362-46841330	8557	0	0
TCONS_00000239	j	NM_019790	XLOC_000127	Tmeff2	TSS596	chr1:50984034-51244114	1883	4.78854	0.190327
TCONS_00000240	=	NM_019790	XLOC_000127	Tmeff2	TSS597	chr1:50984034-51244114	3339	2.56931	0.205355
TCONS_00000241	=	NM_138741	XLOC_000128	Sdpr	TSS598	chr1:51345969-51359804	3055	63.3069	10.7522
TCONS_00000242	j	NM_011487	XLOC_000129	Stat4	TSS599	chr1:52065087-52164028	1867	0	0.0428635
TCONS_00000243	=	NM_011487	XLOC_000129	Stat4	TSS599	chr1:52065087-52164028	2981	0.0991589	0
TCONS_00000245	=	NM_009283	XLOC_000130	Stat1	TSS601	chr1:52176281-52218709	5168	1.32613	3.89117
TCONS_00000246	=	NM_001205313	XLOC_000130	Stat1	TSS602	chr1:52176281-52218709	5135	0	0.127029
TCONS_00000247	j	NM_001142647	XLOC_000131	Tmem194b	TSS603	chr1:52687548-52711538	7312	0.0846534	0.414003
TCONS_00000248	=	NM_001142647	XLOC_000131	Tmem194b	TSS603	chr1:52687548-52711538	3394	0	0.443809
TCONS_00000249	=	NR_024590	XLOC_000131	Tmem194b	TSS603	chr1:52687548-52711538	3348	0	0.792461
TCONS_00000251	=	NM_146108	XLOC_000133	Hibch	TSS627	chr1:52901739-53010433	6705	2.05363	1.65532
TCONS_00000252	=	NM_010834	XLOC_000134	Mstn	TSS629	chr1:53118506-53124923	2682	0.118565	0
TCONS_00000253	=	NM_145517	XLOC_000135	Ormdl1	TSS630	chr1:53353938-53367089	1846	4.35922	2.10642
TCONS_00000254	=	NM_028091	XLOC_000136	Osgepl1	TSS634	chr1:53369790-53387252	2283	0.0774445	0
TCONS_00000255	j	NM_028091	XLOC_000136	Osgepl1	TSS638	chr1:53369790-53387252	3202	0	0
TCONS_00000257	=	NM_001039710	XLOC_000138	Coq10b	TSS650	chr1:55109613-55129546	1733	16.9878	14.602
TCONS_00000258	=	NM_026424	XLOC_000138	Coq10b	TSS650	chr1:55109613-55129546	1583	0.575548	0.289003
TCONS_00000259	=	NM_008303	XLOC_000139	Hspe1	TSS651	chr1:55144991-55148161	768	71.4884	38.0865
TCONS_00000260	=	NM_025283	XLOC_000140	Mobkl3	TSS652	chr1:55188088-55212589	2826	19.068	13.5646
TCONS_00000264	=	NM_001114663	XLOC_000142	Plcl1	TSS669	chr1:55462773-55821580	6555	3.85053	3.47445
TCONS_00000266	=	NR_024326	XLOC_000146	9130024F11Rik	TSS686	chr1:56850824-57036992	1242	0.00431505	0.00855385
TCONS_00000267	=	NM_028546	XLOC_000147	1700066M21Rik	TSS687	chr1:57434463-57442266	3007	1.37581	0.609713
TCONS_00000268	j	NM_028546	XLOC_000147	1700066M21Rik	TSS688	chr1:57434463-57442266	3884	0.0529012	0.157131
TCONS_00000270	=	NM_001081181	XLOC_000148	9430016H08Rik	TSS691	chr1:57444192-57474935	1325	9.82185	6.51166
TCONS_00000271	j	NM_144882	XLOC_000149	Spats2l	TSS693	chr1:57831432-58005241	2058	4.68675	4.20578
TCONS_00000272	=	NM_144882	XLOC_000149	Spats2l	TSS694	chr1:57831432-58005241	3932	4.85759	10.796
TCONS_00000273	=	NM_001164566	XLOC_000149	Spats2l	TSS696	chr1:57831432-58005241	3743	3.66724	3.89713
TCONS_00000274	=	NM_001177867	XLOC_000150	Sgol2	TSS697	chr1:58042183-58083121	4317	0.000703139	0.040273
TCONS_00000275	=	NM_199007	XLOC_000150	Sgol2	TSS698	chr1:58042183-58083121	5314	0.0880761	0.11979
TCONS_00000276	=	NM_009676	XLOC_000151	Aox1	TSS700	chr1:58086752-58163307	4382	0.484196	0
TCONS_00000277	j	NM_009676	XLOC_000151	Aox1	TSS704	chr1:58086752-58163307	4243	0.0386923	0.309106
TCONS_00000278	=	NM_023617	XLOC_000152	Aox3	TSS715	chr1:58169923-58257296	4360	0	0.436834
TCONS_00000279	=	NM_023631	XLOC_000153	Aox4	TSS722	chr1:58266355-58325440	4972	0.021917	0
TCONS_00000280	=	NM_001008419	XLOC_000154	Aox3l1	TSS725	chr1:58335169-58437065	4776	0	0
TCONS_00000281	j	NM_001008419	XLOC_000154	Aox3l1	TSS727	chr1:58335169-58437065	5492	0	0.0550257
TCONS_00000282	j	NM_001008419	XLOC_000154	Aox3l1	TSS728	chr1:58335169-58437065	3736	0	0
TCONS_00000283	=	NM_025824	XLOC_000155	Bzw1	TSS732	chr1:58437745-58464211	3960	15.3882	14.8785
TCONS_00000285	=	NM_022988	XLOC_000156	Nif3l1	TSS737	chr1:58504476-58519120	2106	5.60994	5.29913
TCONS_00000287	=	NM_025597	XLOC_000158	Ndufb3	TSS744	chr1:58579498-58652641	614	59.1244	29.5263
TCONS_00000289	j	NM_207653	XLOC_000160	Cflar	TSS753	chr1:58768324-58815726	6681	0	0.025369
TCONS_00000290	=	NM_009805	XLOC_000160	Cflar	TSS754	chr1:58768324-58815726	2018	0.695144	0.839848
TCONS_00000291	=	NM_207653	XLOC_000160	Cflar	TSS754	chr1:58768324-58815726	6911	2.28573	5.54912
TCONS_00000292	j	NM_207653	XLOC_000160	Cflar	TSS757	chr1:58768324-58815726	5928	0	1.71251
TCONS_00000293	j	NM_009812	XLOC_000161	Casp8	TSS758	chr1:58852215-58904347	1861	1.91244	2.44537
TCONS_00000294	=	NM_009812	XLOC_000161	Casp8	TSS758	chr1:58852215-58904347	2585	0.487031	1.1203
TCONS_00000297	=	NM_172656	XLOC_000162	Stradb	TSS765	chr1:59030414-59052126	2317	4.54215	2.00138
TCONS_00000298	j	NM_172656	XLOC_000162	Stradb	TSS766	chr1:59030414-59052126	2612	0.275514	0.29477
TCONS_00000299	=	NM_001033373	XLOC_000163	Cdk15	TSS768	chr1:59313750-59409259	1477	0	0
TCONS_00000300	=	NM_008057	XLOC_000164	Fzd7	TSS775	chr1:59538754-59543799	4809	14.9696	29.7367
TCONS_00000303	j	NM_001013771	XLOC_000165	Gm973	TSS779	chr1:59572742-59693382	3718	0.0841602	0
TCONS_00000304	=	NM_018868	XLOC_000167	Nop58	TSS786	chr1:59741807-59768355	1976	7.18936	7.57304
TCONS_00000306	j	NM_018868	XLOC_000167	Nop58	TSS787	chr1:59741807-59768355	1095	0	0.000193525
TCONS_00000308	j	NM_007561	XLOC_000170	Bmpr2	TSS790	chr1:59818923-59935856	14200	0	1.13065
TCONS_00000309	=	NM_007561	XLOC_000170	Bmpr2	TSS790	chr1:59818923-59935856	14203	7.22218	10.0298
TCONS_00000310	=	NM_001037725	XLOC_000171	Fam117b	TSS794	chr1:59969849-60042214	5532	3.77497	1.48895
TCONS_00000311	=	NM_139150	XLOC_000172	Carf	TSS799	chr1:60127207-60210803	2604	0.261422	0.472528
TCONS_00000312	=	NM_173444	XLOC_000173	Nbeal1	TSS806	chr1:60237204-60395271	15950	0.131261	2.01271
TCONS_00000315	j	NM_173444	XLOC_000173	Nbeal1	TSS816	chr1:60237204-60395271	7836	2.42759	3.9882
TCONS_00000316	=	NM_030013	XLOC_000174	Cyp20a1	TSS817	chr1:60399858-60444976	2520	14.984	25.607
TCONS_00000317	=	NM_001198570	XLOC_000175	Abi2	TSS819	chr1:60466462-60624104	4804	2.38914	0.309005
TCONS_00000318	=	NM_001198571	XLOC_000175	Abi2	TSS819	chr1:60466462-60624104	5875	0	0
TCONS_00000319	=	NM_198127	XLOC_000175	Abi2	TSS819	chr1:60466462-60624104	5773	4.12072	12.4663
TCONS_00000320	j	NM_001198570	XLOC_000175	Abi2	TSS820	chr1:60466462-60624104	17723	0.072606	1.01597
TCONS_00000322	=	NM_007642	XLOC_000177	Cd28	TSS827	chr1:60803231-60830203	4317	0.0760009	0.0943242
TCONS_00000324	=	NM_009843	XLOC_000178	Ctla4	TSS830	chr1:60965868-60972674	1931	0	1.21136e-06
TCONS_00000326	=	NR_040483	XLOC_000180	9530026F06Rik	TSS840	chr1:61435275-61452748	892	0.122116	0
TCONS_00000327	=	NM_001081050	XLOC_000181	Pard3b	TSS842	chr1:61685397-62688858	8392	2.40501	4.04473
TCONS_00000328	=	NM_001077406	XLOC_000182	Nrp2	TSS847	chr1:62749036-62865266	4711	0.584781	2.98114
TCONS_00000329	=	NM_001077407	XLOC_000182	Nrp2	TSS846	chr1:62749036-62865266	7759	3.20711	4.34441
TCONS_00000330	=	NM_001077403	XLOC_000182	Nrp2	TSS847	chr1:62749036-62865266	6739	1.57335	3.84292
TCONS_00000331	=	NM_001077404	XLOC_000182	Nrp2	TSS847	chr1:62749036-62865266	6724	12.5772	40.1043
TCONS_00000332	=	NM_001077405	XLOC_000182	Nrp2	TSS847	chr1:62749036-62865266	6673	6.74885	11.0865
TCONS_00000333	=	NM_010939	XLOC_000182	Nrp2	TSS847	chr1:62749036-62865266	6688	0.225529	1.70927
TCONS_00000334	j	NM_001077403	XLOC_000182	Nrp2	TSS848	chr1:62749036-62865266	3773	24.689	46.0605
TCONS_00000335	j	NM_018796	XLOC_000183	Eef1b2	TSS864	chr1:63161015-63227060	713	105.815	60.9798
TCONS_00000336	=	NM_018796	XLOC_000183	Eef1b2	TSS880	chr1:63161015-63227060	1933	77.9861	68.695
TCONS_00000338	j	NM_028673	XLOC_000185	Zdbf2	TSS883	chr1:63319632-63361153	12649	0	0.0381953
TCONS_00000340	j	NM_028673	XLOC_000185	Zdbf2	TSS886	chr1:63319632-63361153	12419	0	0
TCONS_00000341	=	NM_001177600	XLOC_000186	Adam23	TSS890	chr1:63492320-63643089	2878	0.126535	0
TCONS_00000342	=	NM_011780	XLOC_000186	Adam23	TSS890	chr1:63492320-63643089	6656	5.73792	1.01815
TCONS_00000344	j	NM_172422	XLOC_000187	Fastkd2	TSS892	chr1:63777057-63799959	4395	0	0.907369
TCONS_00000345	=	NM_172422	XLOC_000187	Fastkd2	TSS893	chr1:63777057-63799959	3205	0.696991	0.468967
TCONS_00000346	=	NR_027824	XLOC_000188	Gm13749	TSS897	chr1:64011300-64015666	1432	0.0111708	0
TCONS_00000348	=	NM_001037726	XLOC_000191	Creb1	TSS901	chr1:64579377-64667518	8257	0.477636	0.502135
TCONS_00000349	=	NM_009952	XLOC_000191	Creb1	TSS901	chr1:64579377-64667518	8421	0.418723	0.474273
TCONS_00000350	=	NM_133828	XLOC_000191	Creb1	TSS901	chr1:64579377-64667518	8379	3.09855	3.74864
TCONS_00000351	=	NM_001097644	XLOC_000193	Ccnyl1	TSS906	chr1:64737403-64772537	2925	1.43185	0.746587
TCONS_00000352	j	NM_001097644	XLOC_000193	Ccnyl1	TSS909	chr1:64737403-64772537	3638	0.209463	0.457946
TCONS_00000357	j	NM_011086	XLOC_000196	Pikfyve	TSS922	chr1:65233217-65325270	6295	0.0906702	0.644733
TCONS_00000358	=	NM_139270	XLOC_000197	Pth2r	TSS923	chr1:65357830-65435818	2414	0	0.0138563
TCONS_00000360	j	NM_001039934	XLOC_000199	Mtap2	TSS925	chr1:66221704-66489483	9708	0.627058	0
TCONS_00000361	=	NM_001039934	XLOC_000199	Mtap2	TSS926	chr1:66221704-66489483	5520	0.224454	5.51267e-06
TCONS_00000362	=	NM_008632	XLOC_000199	Mtap2	TSS926	chr1:66221704-66489483	5427	0	0
TCONS_00000363	j	NM_001039934	XLOC_000199	Mtap2	TSS929	chr1:66221704-66489483	6221	0	0
TCONS_00000365	j	NM_001039934	XLOC_000199	Mtap2	TSS936	chr1:66221704-66489483	4561	1.22591	0.218008
TCONS_00000368	j	NM_175510	XLOC_000200	Unc80	TSS942	chr1:66514360-66745722	13835	0	0.0112312
TCONS_00000370	j	NM_175510	XLOC_000200	Unc80	TSS945	chr1:66514360-66745722	10078	0.0279207	0.0152025
TCONS_00000371	=	NM_025683	XLOC_000201	Rpe	TSS949	chr1:66747444-66910000	3756	5.99519	4.88995
TCONS_00000372	=	NM_001080809	XLOC_000202	Cps1	TSS951	chr1:67158446-67277835	4704	0.390645	0
TCONS_00000373	=	NM_029160	XLOC_000203	Spag16	TSS957	chr1:69873561-70771706	2126	0	0
TCONS_00000375	=	NM_177164	XLOC_000204	Vwc2l	TSS959	chr1:70772288-70931972	4655	0.117672	0
TCONS_00000376	=	NM_026195	XLOC_000205	Atic	TSS962	chr1:71603729-71625977	2611	16.6331	17.5352
TCONS_00000377	j	NM_026195	XLOC_000205	Atic	TSS963	chr1:71603729-71625977	1304	0	0.45055
TCONS_00000378	=	NR_040308	XLOC_000206	Apol7d	TSS964	chr1:71631990-71709417	1193	0.0279989	0.102705
TCONS_00000381	=	NR_027658	XLOC_000208	Gm8883	TSS970	chr1:71934685-71937778	1019	0	0
TCONS_00000387	=	NM_175564	XLOC_000210	Tmem169	TSS991	chr1:72330946-72349634	2815	0	0.0648506
TCONS_00000388	=	NM_009533	XLOC_000211	Xrcc5	TSS994	chr1:72353994-72441527	2556	4.97705	2.76656
TCONS_00000389	j	NM_018817	XLOC_000212	Smarcal1	TSS999	chr1:72473685-72683364	2843	0.214126	0.0829191
TCONS_00000390	j	NM_018817	XLOC_000212	Smarcal1	TSS999	chr1:72473685-72683364	2694	0.000732542	0.488301
TCONS_00000391	=	NM_018817	XLOC_000212	Smarcal1	TSS999	chr1:72473685-72683364	6715	0.442262	0.356378
TCONS_00000392	j	NM_009084	XLOC_000213	Rpl37a	TSS1001	chr1:72757827-72762059	343	0	0
TCONS_00000393	=	NM_009084	XLOC_000213	Rpl37a	TSS1001	chr1:72757827-72762059	588	272.587	252.596
TCONS_00000395	=	NM_008342	XLOC_000214	Igfbp2	TSS1007	chr1:72870324-72899046	1304	85.588	16.7769
TCONS_00000396	j	NM_008342	XLOC_000214	Igfbp2	TSS1009	chr1:72870324-72899046	919	0	0.516361
TCONS_00000398	=	NR_038002	XLOC_000215	1700027A15Rik	TSS1011	chr1:73062609-73072082	416	0	0
TCONS_00000400	=	NM_001034060	XLOC_000218	Rufy4	TSS1016	chr1:74171302-74195444	2306	0.0111395	1.71672e-05
TCONS_00000401	=	NM_001170641	XLOC_000218	Rufy4	TSS1014	chr1:74171302-74195444	3787	0	0
TCONS_00000402	=	NM_009909	XLOC_000219	Cxcr2	TSS1019	chr1:74200567-74207820	3043	0.00456185	0.0222147
TCONS_00000403	=	NM_029711	XLOC_000220	Arpc2	TSS1020	chr1:74283114-74314787	1597	84.5083	60.9799
TCONS_00000404	j	NM_029711	XLOC_000220	Arpc2	TSS1020	chr1:74283114-74314787	913	0	0
TCONS_00000406	=	NM_025580	XLOC_000221	Pnkd	TSS1026	chr1:74321511-74400266	635	43.7071	26.0222
TCONS_00000407	=	NM_001039509	XLOC_000221	Pnkd	TSS1026	chr1:74321511-74400266	2956	0.310657	0.148888
TCONS_00000408	=	NM_019999	XLOC_000221	Pnkd	TSS1027	chr1:74321511-74400266	2865	2.24377	1.52885
TCONS_00000411	j	NM_001033345	XLOC_000222	Gm216	TSS1039	chr1:74408681-74416055	1247	0.0806544	0.0674486
TCONS_00000412	=	NM_013612	XLOC_000223	Slc11a1	TSS1043	chr1:74421505-74432831	2304	1.29974	7.33086e-06
TCONS_00000413	j	NM_013612	XLOC_000223	Slc11a1	TSS1045	chr1:74421505-74432831	1561	0.124269	0
TCONS_00000414	j	NM_013612	XLOC_000223	Slc11a1	TSS1051	chr1:74421505-74432831	1038	0.0740033	0
TCONS_00000415	=	NM_153088	XLOC_000225	Ctdsp1	TSS1054	chr1:74438182-74443861	2776	32.8873	34.8965
TCONS_00000417	=	NM_009509	XLOC_000227	Vil1	TSS1059	chr1:74455957-74639560	7627	2.91174	0.316307
TCONS_00000418	=	NM_021383	XLOC_000228	Rqcd1	TSS1060	chr1:74455957-74639560	3266	6.55141	4.80874
TCONS_00000419	=	NM_001081456	XLOC_000229	Plcd4	TSS1062	chr1:74455957-74639560	4212	0.951082	0.151548
TCONS_00000420	=	NM_148937	XLOC_000229	Plcd4	TSS1063	chr1:74455957-74639560	2981	0.429474	0
TCONS_00000421	=	NM_025784	XLOC_000230	Bcs1l	TSS1065	chr1:74455957-74639560	1829	3.29618	2.6928
TCONS_00000423	=	NM_175031	XLOC_000231	Stk36	TSS1068	chr1:74639648-74683812	5234	0.248853	0
TCONS_00000424	j	NM_175031	XLOC_000231	Stk36	TSS1068	chr1:74639648-74683812	5573	0	0
TCONS_00000426	j	NM_175031	XLOC_000231	Stk36	TSS1075	chr1:74639648-74683812	2678	0	0
TCONS_00000427	=	NM_001014974	XLOC_000232	Ttll4	TSS1077	chr1:74707772-74750499	10305	0.0428968	0.155007
TCONS_00000429	j	NM_001014974	XLOC_000232	Ttll4	TSS1090	chr1:74707772-74750499	9308	0	0.0639577
TCONS_00000430	=	NM_024264	XLOC_000233	Cyp27a1	TSS1098	chr1:74759392-74796050	1890	14.4929	73.9635
TCONS_00000431	=	NM_009526	XLOC_000234	Wnt6	TSS1102	chr1:74800945-74832066	2068	1.58957	0.334882
TCONS_00000432	=	NM_009518	XLOC_000235	Wnt10a	TSS1104	chr1:74838592-74850749	1961	0.00918721	0.0348058
TCONS_00000433	=	NM_009872	XLOC_000236	Cdk5r2	TSS1105	chr1:74901602-74904306	2704	6.87999	0.591776
TCONS_00000434	=	NM_170755	XLOC_000237	Fam134a	TSS1106	chr1:75131788-75144483	2557	29.7731	34.8988
TCONS_00000435	=	NM_001159905	XLOC_000238	Zfand2b	TSS1107	chr1:75165219-75177145	1203	6.20198	5.30173
TCONS_00000436	=	NM_001159906	XLOC_000238	Zfand2b	TSS1107	chr1:75165219-75177145	1200	2.80233	3.3988
TCONS_00000437	=	NM_026846	XLOC_000238	Zfand2b	TSS1107	chr1:75165219-75177145	1237	1.92551	1.08863
TCONS_00000438	=	NM_026187	XLOC_000239	Ankzf1	TSS1108	chr1:75177439-75207353	2763	5.40587	7.16398
TCONS_00000439	=	NM_011494	XLOC_000240	Stk16	TSS1109	chr1:75207403-75215828	2885	13.0082	13.2071
TCONS_00000440	=	NM_001159883	XLOC_000241	Dnajb2	TSS1110	chr1:75232997-75242267	3053	9.20035	8.49109
TCONS_00000441	=	NM_001159884	XLOC_000241	Dnajb2	TSS1110	chr1:75232997-75242267	1869	0.181822	1.37876
TCONS_00000442	=	NM_020266	XLOC_000241	Dnajb2	TSS1110	chr1:75232997-75242267	1867	0.233176	0.989228
TCONS_00000443	=	NM_178055	XLOC_000241	Dnajb2	TSS1110	chr1:75232997-75242267	1921	9.73495	13.7442
TCONS_00000445	=	NM_010043	XLOC_000242	Des	TSS1114	chr1:75356918-75364290	2149	2829.8	250.739
TCONS_00000446	=	NM_007463	XLOC_000243	Speg	TSS1117	chr1:75371871-75428894	10787	0	0.161457
TCONS_00000447	=	NM_001085371	XLOC_000243	Speg	TSS1118	chr1:75371871-75428894	3395	3.86433	2.7495
TCONS_00000448	=	NM_001085370	XLOC_000243	Speg	TSS1120	chr1:75371871-75428894	9885	0.321931	0
TCONS_00000449	j	NM_007463	XLOC_000243	Speg	TSS1121	chr1:75371871-75428894	10869	0.112326	0.399423
TCONS_00000450	=	NM_001173477	XLOC_000243	Speg	TSS1125	chr1:75371871-75428894	1408	38.5702	6.01439
TCONS_00000451	=	NM_133708	XLOC_000244	Gmppa	TSS1128	chr1:75432517-75440232	1528	10.9114	13.8456
TCONS_00000452	j	NM_133708	XLOC_000244	Gmppa	TSS1128	chr1:75432517-75440232	1758	7.71153	7.78475
TCONS_00000454	=	NM_183022	XLOC_000245	Accn4	TSS1133	chr1:75447030-75470926	2650	2.02389	0.255762
TCONS_00000455	=	NM_177056	XLOC_000246	Tmem198	TSS1135	chr1:75471143-75507232	2185	2.26095	2.4918
TCONS_00000456	=	NM_010564	XLOC_000247	Inha	TSS1137	chr1:75471143-75507232	1463	1.67658	2.56878
TCONS_00000457	j	NM_027886	XLOC_000248	Stk11ip	TSS1138	chr1:75518069-75533910	4320	0	0.14323
TCONS_00000458	=	NM_027886	XLOC_000248	Stk11ip	TSS1138	chr1:75518069-75533910	4458	0.435949	0.964972
TCONS_00000459	j	NM_027886	XLOC_000248	Stk11ip	TSS1140	chr1:75518069-75533910	3708	0	0.0784894
TCONS_00000460	j	NM_027886	XLOC_000248	Stk11ip	TSS1142	chr1:75518069-75533910	3445	0	0.217872
TCONS_00000461	=	NM_009208	XLOC_000249	Slc4a3	TSS1146	chr1:75542408-75562145	4441	6.30075	6.34836
TCONS_00000462	j	NM_009208	XLOC_000249	Slc4a3	TSS1147	chr1:75542408-75562145	4140	0	0.241128
TCONS_00000463	j	NM_009208	XLOC_000249	Slc4a3	TSS1149	chr1:75542408-75562145	9939	0	0.0600514
TCONS_00000465	=	NR_038013	XLOC_000250	Gm17751	TSS1158	chr1:76485707-76498603	2004	0	0
TCONS_00000469	=	NM_001004173	XLOC_000253	Sgpp2	TSS1165	chr1:78306920-78485453	3998	7.62301	0.168865
TCONS_00000471	j	NM_028817	XLOC_000255	Acsl3	TSS1171	chr1:78654399-78704318	5921	0.415888	0.979129
TCONS_00000472	=	NM_001033606	XLOC_000255	Acsl3	TSS1171	chr1:78654399-78704318	3810	3.04102	2.35382
TCONS_00000474	=	NM_028817	XLOC_000255	Acsl3	TSS1171	chr1:78654399-78704318	3950	1.90057	1.57665
TCONS_00000475	=	NM_001136226	XLOC_000255	Utp14b	TSS1172	chr1:78654399-78704318	3702	0	0
TCONS_00000477	=	NM_021342	XLOC_000257	Kcne4	TSS1179	chr1:78813523-78816600	2463	25.1733	25.2397
TCONS_00000478	=	NM_001081210	XLOC_000258	Mrpl44	TSS1180	chr1:79772592-79778020	1424	12.9163	6.63473
TCONS_00000482	=	NR_040460	XLOC_000260	1700016L21Rik	TSS1184	chr1:80442506-80472235	394	0	0
TCONS_00000484	=	NM_029777	XLOC_000262	Rhbdd1	TSS1192	chr1:82313153-82718634	3509	10.5151	6.33901
TCONS_00000485	=	NM_001122685	XLOC_000262	Rhbdd1	TSS1193	chr1:82313153-82718634	3687	0	0
TCONS_00000486	=	NM_007734	XLOC_000263	Col4a3	TSS1194	chr1:82313153-82718634	8609	0.140208	0.253433
TCONS_00000487	=	NM_029409	XLOC_000264	Mff	TSS1198	chr1:82721222-82750690	1865	24.4679	12.3425
TCONS_00000488	j	NM_010472	XLOC_000265	Agfg1	TSS1203	chr1:82836027-82908069	18385	0.0139197	0
TCONS_00000489	=	NM_010472	XLOC_000265	Agfg1	TSS1203	chr1:82836027-82908069	3137	7.28778	6.64742
TCONS_00000491	=	NM_001159738	XLOC_000266	Ccl20	TSS1224	chr1:83113340-83115742	799	0.0905189	0
TCONS_00000494	=	NR_027636	XLOC_000267	Wdr69	TSS1225	chr1:83156336-83207147	1648	0	0
TCONS_00000496	=	NM_025386	XLOC_000269	Fbxo36	TSS1229	chr1:84717763-84897061	900	1.16782	1.18535
TCONS_00000498	=	NM_001081746	XLOC_000273	Gm7609	TSS1241	chr1:85059341-85330913	1611	0.145755	0
TCONS_00000499	j	NM_001081746	XLOC_000273	Gm7609	TSS1243	chr1:85059341-85330913	1760	0	0
TCONS_00000503	j	NM_001013817	XLOC_000276	Sp140	TSS1255	chr1:87466642-87541712	2569	0.078629	0
TCONS_00000504	=	NM_001013817	XLOC_000276	Sp140	TSS1256	chr1:87466642-87541712	2416	0.363046	0.804147
TCONS_00000506	j	NM_013673	XLOC_000277	Sp100	TSS1261	chr1:87546325-87606648	3241	4.13383	4.33069
TCONS_00000507	j	NM_013673	XLOC_000277	Sp100	TSS1262	chr1:87546325-87606648	5701	0.427648	2.15514
TCONS_00000508	=	NM_013673	XLOC_000277	Sp100	TSS1262	chr1:87546325-87606648	2158	0.273385	0.476084
TCONS_00000509	=	NM_133781	XLOC_000278	Cab39	TSS1268	chr1:87690021-87752622	3800	20.4464	7.97436
TCONS_00000510	=	NM_022417	XLOC_000279	Itm2c	TSS1271	chr1:87791084-87805273	2024	235.761	413.147
TCONS_00000511	=	NR_037692	XLOC_000280	4933407L21Rik	TSS1272	chr1:87825057-87828857	1148	0.297493	0
TCONS_00000513	=	NM_027029	XLOC_000281	Spata3	TSS1275	chr1:87918516-87926533	748	0	0
TCONS_00000515	=	NM_001122732	XLOC_000281	Spata3	TSS1275	chr1:87918516-87926533	1104	0	0
TCONS_00000517	=	NM_001144992	XLOC_000283	2810459M11Rik	TSS1277	chr1:87942437-87957491	3331	0.0357735	0.00501028
TCONS_00000519	=	NM_027357	XLOC_000284	Psmd1	TSS1280	chr1:87961193-88035870	3256	28.4696	20.5475
TCONS_00000521	=	NM_030184	XLOC_000286	Armc9	TSS1283	chr1:88051354-88174859	5157	1.01887	0.812373
TCONS_00000522	=	NM_027456	XLOC_000286	Armc9	TSS1283	chr1:88051354-88174859	2162	2.08543	1.03307
TCONS_00000523	=	NM_145222	XLOC_000287	B3gnt7	TSS1291	chr1:88199795-88203880	2595	2.53	0.263436
TCONS_00000524	=	NR_015507	XLOC_000288	C130036L24Rik	TSS1295	chr1:88256148-88264539	1266	0.32493	0.442067
TCONS_00000526	=	NM_008972	XLOC_000290	Ptma	TSS1297	chr1:88423310-88427273	1192	406.103	528.146
TCONS_00000528	=	NM_001172157	XLOC_000292	Dis3l2	TSS1302	chr1:88600378-88951578	3171	1.17267	0.745255
TCONS_00000529	=	NM_153530	XLOC_000292	Dis3l2	TSS1302	chr1:88600378-88951578	3129	2.21878	2.73385
TCONS_00000530	j	NM_001172157	XLOC_000292	Dis3l2	TSS1303	chr1:88600378-88951578	8068	0.0337809	0
TCONS_00000536	=	NM_007432	XLOC_000294	Akp3	TSS1324	chr1:89021540-89025176	2411	0.366171	0
TCONS_00000537	=	NM_027084	XLOC_000295	1700027L20Rik	TSS1326	chr1:89079836-89084979	1999	0.0457353	0
TCONS_00000540	j	NM_023314	XLOC_000298	Eif4e2	TSS1334	chr1:89110274-89137063	2732	1.26325	2.84642
TCONS_00000541	=	NM_001039170	XLOC_000298	Eif4e2	TSS1335	chr1:89110274-89137063	1809	0	3.13803
TCONS_00000542	=	NM_023314	XLOC_000298	Eif4e2	TSS1335	chr1:89110274-89137063	3394	1.08473	3.04068
TCONS_00000543	=	NM_001039169	XLOC_000298	Eif4e2	TSS1335	chr1:89110274-89137063	2260	2.58532	0.932191
TCONS_00000545	=	NM_028889	XLOC_000299	Efhd1	TSS1342	chr1:89160905-89207415	1805	2.43756	0.702801
TCONS_00000546	=	NM_146112	XLOC_000300	Gigyf2	TSS1345	chr1:89223572-89347385	5743	2.2641	5.50377
TCONS_00000547	=	NM_001110212	XLOC_000300	Gigyf2	TSS1345	chr1:89223572-89347385	5694	2.34408	2.80844
TCONS_00000548	=	NM_028473	XLOC_000301	3110079O15Rik	TSS1347	chr1:89366639-89372034	462	0	0
TCONS_00000549	=	NM_001160163	XLOC_000302	Neu2	TSS1348	chr1:89470601-89494885	1717	0.0449796	0
TCONS_00000550	=	NM_001160164	XLOC_000302	Neu2	TSS1348	chr1:89470601-89494885	1615	0	0
TCONS_00000552	=	NM_015750	XLOC_000302	Neu2	TSS1351	chr1:89470601-89494885	1583	0	0.0618097
TCONS_00000553	=	NM_001110192	XLOC_000303	Inpp5d	TSS1353	chr1:89516345-89618414	4935	1.37741e-05	0.00037226
TCONS_00000554	=	NM_001110193	XLOC_000303	Inpp5d	TSS1353	chr1:89516345-89618414	4755	0.0249229	0
TCONS_00000555	=	NM_010566	XLOC_000303	Inpp5d	TSS1353	chr1:89516345-89618414	4938	1.04163	0.035567
TCONS_00000557	j	NM_001110193	XLOC_000303	Inpp5d	TSS1355	chr1:89516345-89618414	5103	0.0528358	0.0481363
TCONS_00000558	j	NM_001110193	XLOC_000303	Inpp5d	TSS1356	chr1:89516345-89618414	3411	0	0
TCONS_00000559	j	NM_001110193	XLOC_000303	Inpp5d	TSS1356	chr1:89516345-89618414	4576	0	0.0480344
TCONS_00000560	=	NM_001205391	XLOC_000304	Atg16l1	TSS1362	chr1:89652585-89689003	3180	0.952092	0.0695084
TCONS_00000561	=	NM_001205392	XLOC_000304	Atg16l1	TSS1362	chr1:89652585-89689003	3075	0	2.97475
TCONS_00000562	=	NM_029846	XLOC_000304	Atg16l1	TSS1362	chr1:89652585-89689003	3132	5.26577	3.67609
TCONS_00000563	=	NR_028519	XLOC_000305	Scarna6	TSS1373	chr1:89652585-89689003	248	0	0
TCONS_00000564	=	NM_009118	XLOC_000306	Sag	TSS1377	chr1:89697725-89741843	1718	0.528612	0
TCONS_00000566	=	NM_177646	XLOC_000307	Dgkd	TSS1385	chr1:89749861-89905126	5694	7.77308	7.73535
TCONS_00000568	j	NM_145079	XLOC_000308	Ugt1a6a	TSS1387	chr1:89951985-90117280	2153	1.66723	1.85188
TCONS_00000571	=	NM_201410	XLOC_000308	Ugt1a6b	TSS1389	chr1:89951985-90117280	2293	1.07673	0.245081
TCONS_00000572	=	NM_145079	XLOC_000308	Ugt1a6a	TSS1390	chr1:89951985-90117280	3302	1.4274	0.343219
TCONS_00000573	=	NM_201643	XLOC_000308	Ugt1a5	TSS1391	chr1:89951985-90117280	3208	0	0.0110844
TCONS_00000574	=	NM_013701	XLOC_000308	Ugt1a2	TSS1393	chr1:89951985-90117280	3206	0	0.0111487
TCONS_00000575	=	NM_201645	XLOC_000308	Ugt1a1	TSS1394	chr1:89951985-90117280	3229	0.130287	0.0323527
TCONS_00000576	=	NM_001177364	XLOC_000309	Heatr7b1	TSS1395	chr1:90123594-90174154	7526	0.0760939	0.00542585
TCONS_00000579	=	NR_037971	XLOC_000312	Gm19589	TSS1401	chr1:90448091-90458741	2622	0.0053588	0
TCONS_00000580	=	NR_040493	XLOC_000313	2410088K16Rik	TSS1402	chr1:90651464-90652710	476	0	0.0348716
TCONS_00000582	=	NM_133816	XLOC_000315	Sh3bp4	TSS1405	chr1:90966775-91059934	5345	6.08258	8.83162
TCONS_00000583	j	NM_133816	XLOC_000315	Sh3bp4	TSS1408	chr1:90966775-91059934	5027	2.13476	0.276427
TCONS_00000584	=	NM_001037136	XLOC_000316	Agap1	TSS1410	chr1:91351385-91791861	9422	0.210419	0.706861
TCONS_00000585	=	NM_178119	XLOC_000316	Agap1	TSS1410	chr1:91351385-91791861	9581	1.65067	0.950982
TCONS_00000587	=	NM_007722	XLOC_000317	Cxcr7	TSS1421	chr1:92100577-92112863	2579	2.35558	0.788317
TCONS_00000588	=	NM_133805	XLOC_000318	Cops8	TSS1424	chr1:92499999-92509916	1843	31.3381	18.7475
TCONS_00000589	=	NM_053015	XLOC_000320	Mlph	TSS1445	chr1:92787962-92847827	4484	0.752626	0.123064
TCONS_00000590	j	NM_053015	XLOC_000320	Mlph	TSS1446	chr1:92787962-92847827	3816	0	0
TCONS_00000591	j	NM_053015	XLOC_000320	Mlph	TSS1447	chr1:92787962-92847827	3092	0	0.0452209
TCONS_00000592	=	NM_001101647	XLOC_000321	Prlh	TSS1450	chr1:92848142-92850801	261	0	0
TCONS_00000593	=	NM_001111312	XLOC_000322	Lrrfip1	TSS1451	chr1:92895303-93027219	2106	12.2275	12.7587
TCONS_00000594	=	NM_001111311	XLOC_000322	Lrrfip1	TSS1452	chr1:92895303-93027219	3662	5.86577	4.49115
TCONS_00000595	=	NM_008515	XLOC_000322	Lrrfip1	TSS1452	chr1:92895303-93027219	2849	6.46943	0.392334
TCONS_00000598	=	NM_001168392	XLOC_000324	Ramp1	TSS1458	chr1:93076398-93121773	931	0	0.126754
TCONS_00000599	=	NM_178401	XLOC_000324	Ramp1	TSS1458	chr1:93076398-93121773	852	1.9291	0.459351
TCONS_00000600	=	NM_016894	XLOC_000324	Ramp1	TSS1458	chr1:93076398-93121773	2549	11.4698	23.1477
TCONS_00000601	=	NM_026454	XLOC_000325	Ube2f	TSS1460	chr1:93146892-93193961	1363	14.1844	12.2698
TCONS_00000602	j	NM_026454	XLOC_000325	Ube2f	TSS1460	chr1:93146892-93193961	8075	0.606653	0.506623
TCONS_00000605	=	NM_016717	XLOC_000326	Scly	TSS1470	chr1:93194914-93217657	2207	11.4928	18.1164
TCONS_00000606	=	NM_001033292	XLOC_000327	Espnl	TSS1471	chr1:93218651-93245060	5442	0	0
TCONS_00000607	j	NM_027551	XLOC_000328	Klhl30	TSS1473	chr1:93247604-93262424	3045	0.75645	0
TCONS_00000610	=	NM_173395	XLOC_000329	Fam132b	TSS1475	chr1:93263006-93295863	2815	0.359126	0.01509
TCONS_00000611	j	NM_173395	XLOC_000329	Fam132b	TSS1477	chr1:93263006-93295863	27042	0	0
TCONS_00000612	=	NM_028718	XLOC_000330	Traf3ip1	TSS1478	chr1:93391244-93426244	3500	2.42963	2.65036
TCONS_00000615	=	NM_001039126	XLOC_000331	Asb1	TSS1483	chr1:93437141-93456340	5971	0.938811	1.1327
TCONS_00000616	=	NM_023046	XLOC_000331	Asb1	TSS1484	chr1:93437141-93456340	5772	0.937286	0.300705
TCONS_00000617	=	NM_007855	XLOC_000332	Twist2	TSS1486	chr1:93698053-93744903	1312	0.82225	3.08023
TCONS_00000618	=	NM_147037	XLOC_000333	Olfr1413	TSS1488	chr1:94469701-94470783	1082	0	0
TCONS_00000619	=	NM_146277	XLOC_000334	Olfr1412	TSS1489	chr1:94484908-94485874	966	0	0
TCONS_00000621	=	NM_146491	XLOC_000336	Olfr1410	TSS1492	chr1:94504415-94505384	969	0	0.0215031
TCONS_00000622	=	NM_206896	XLOC_000337	Olfr12	TSS1493	chr1:94516457-94517578	1121	0	0
TCONS_00000624	=	NM_016696	XLOC_000339	Gpc1	TSS1507	chr1:94728262-94756881	3552	40.3331	34.941
TCONS_00000626	=	NM_175118	XLOC_000341	Dusp28	TSS1510	chr1:94803117-94821981	1606	7.95925	3.4905
TCONS_00000627	=	NM_181405	XLOC_000341	Rnpepl1	TSS1514	chr1:94803117-94821981	3039	23.6594	18.7683
TCONS_00000628	=	NM_011796	XLOC_000342	Capn10	TSS1523	chr1:94830119-94847167	2877	3.98921	3.11146
TCONS_00000631	=	NM_001104529	XLOC_000343	Gpr35	TSS1537	chr1:94847325-94884436	3997	0	0
TCONS_00000633	=	NM_022320	XLOC_000343	Gpr35	TSS1539	chr1:94847325-94884436	4233	0.0920001	0.106858
TCONS_00000635	=	NM_177587	XLOC_000344	Aqp12	TSS1543	chr1:94902910-94908846	1088	0.016336	0
TCONS_00000637	j	NM_172463	XLOC_000346	Sned1	TSS1549	chr1:95132421-95203295	14718	0	0.0205526
TCONS_00000638	=	NM_172463	XLOC_000346	Sned1	TSS1549	chr1:95132421-95203295	4474	0.0805786	0.364873
TCONS_00000639	=	NM_023200	XLOC_000347	Ppp1r7	TSS1557	chr1:95205429-95270061	10245	3.55366	2.57429
TCONS_00000642	=	NM_001159717	XLOC_000349	Sept2	TSS1566	chr1:95375569-95406309	3218	3.04732	2.41824
TCONS_00000643	=	NM_001159718	XLOC_000349	Sept2	TSS1566	chr1:95375569-95406309	3191	0	1.45047
TCONS_00000644	=	NM_010891	XLOC_000349	Sept2	TSS1566	chr1:95375569-95406309	3222	43.8526	52.8204
TCONS_00000645	=	NM_001159719	XLOC_000349	Sept2	TSS1566	chr1:95375569-95406309	3266	2.22072	5.70673
TCONS_00000646	j	NM_145519	XLOC_000350	Farp2	TSS1567	chr1:95408680-95551070	15515	0.971828	2.63651
TCONS_00000647	=	NM_145519	XLOC_000350	Farp2	TSS1567	chr1:95408680-95551070	11721	0.763482	2.27935
TCONS_00000648	j	NM_016778	XLOC_000351	Bok	TSS1580	chr1:95582125-95592339	1493	3.13921	0.570705
TCONS_00000649	=	NM_016778	XLOC_000351	Bok	TSS1581	chr1:95582125-95592339	1432	25.2444	5.76876
TCONS_00000650	j	NM_174874	XLOC_000352	Atg4b	TSS1583	chr1:95601967-95698809	11349	0.137728	0.468086
TCONS_00000651	=	NM_174874	XLOC_000352	Atg4b	TSS1584	chr1:95601967-95698809	2964	15.7472	14.9208
TCONS_00000652	=	NM_025454	XLOC_000353	Ing5	TSS1589	chr1:95700538-95718677	4538	2.1876	2.28902
TCONS_00000653	j	NM_025454	XLOC_000353	Ing5	TSS1590	chr1:95700538-95718677	4500	0.0417207	0.537934
TCONS_00000654	=	NM_178882	XLOC_000354	D2hgdh	TSS1592	chr1:95721816-95883364	3058	1.15867	1.55851
TCONS_00000655	j	NM_178882	XLOC_000354	D2hgdh	TSS1595	chr1:95721816-95883364	7134	0.208504	0.642339
TCONS_00000657	=	NM_199366	XLOC_000355	Gal3st2	TSS1600	chr1:95721816-95883364	2846	0.223498	0
TCONS_00000658	j	NM_199366	XLOC_000355	Gal3st2	TSS1602	chr1:95721816-95883364	2882	0	0.0442115
TCONS_00000660	=	NM_001205249	XLOC_000356	Gm9994	TSS1607	chr1:95721816-95883364	1185	0.224027	0.0346503
TCONS_00000672	j	NM_026321	XLOC_000361	Fam174a	TSS1634	chr1:97210204-97231861	756	11.2562	9.31776
TCONS_00000673	=	NM_026321	XLOC_000361	Fam174a	TSS1634	chr1:97210204-97231861	2107	6.12293	6.52224
TCONS_00000675	=	NM_026250	XLOC_000364	Gin1	TSS1639	chr1:99602622-99690248	2041	1.55737	1.02504
TCONS_00000676	=	NR_040439	XLOC_000365	1810006J02Rik	TSS1644	chr1:100028043-100041232	1687	0	0
TCONS_00000680	=	NM_172851	XLOC_000367	Cntnap5b	TSS1648	chr1:101668957-102382808	5120	0	0.00969126
TCONS_00000682	=	NM_011800	XLOC_000369	Cdh20	TSS1651	chr1:106665037-106892058	3722	0.176744	0
TCONS_00000683	j	NM_011800	XLOC_000369	Cdh20	TSS1653	chr1:106665037-106892058	2261	0	0.0341374
TCONS_00000684	=	NM_029349	XLOC_000370	2310035C23Rik	TSS1654	chr1:107560437-107651733	5334	1.00722	9.09272e-05
TCONS_00000685	=	NM_173187	XLOC_000370	2310035C23Rik	TSS1654	chr1:107560437-107651733	5406	2.12132	3.25835
TCONS_00000689	j	NM_173187	XLOC_000370	2310035C23Rik	TSS1663	chr1:107560437-107651733	2277	0.157315	0.962811
TCONS_00000691	=	NM_009399	XLOC_000371	Tnfrsf11a	TSS1667	chr1:107677299-107746551	5022	2.32414	0.349214
TCONS_00000692	j	NM_009399	XLOC_000371	Tnfrsf11a	TSS1669	chr1:107677299-107746551	6739	0	0.000192968
TCONS_00000693	j	NM_009399	XLOC_000371	Tnfrsf11a	TSS1670	chr1:107677299-107746551	6627	0.0701759	0.0821822
TCONS_00000694	=	NM_001122675	XLOC_000374	Zcchc2	TSS1679	chr1:107885479-107933960	6661	0.631771	1.13665
TCONS_00000695	=	NM_001122676	XLOC_000374	Zcchc2	TSS1679	chr1:107885479-107933960	5799	0.0025634	0
TCONS_00000698	=	NM_133821	XLOC_000375	Phlpp1	TSS1689	chr1:108068368-108290957	6104	2.39377	1.76391
TCONS_00000699	=	NM_009257	XLOC_000376	Serpinb5	TSS1693	chr1:108757658-108779925	2565	0.287319	0.0517583
TCONS_00000703	=	NM_025867	XLOC_000379	Serpinb11	TSS1697	chr1:109258890-109277052	1699	0	0
TCONS_00000704	j	NM_027548	XLOC_000380	Serpinb7	TSS1698	chr1:109296240-109349266	1904	0	3.07374e-05
TCONS_00000706	=	NM_001174170	XLOC_000381	Serpinb2	TSS1700	chr1:109407999-109422177	1972	0	0
TCONS_00000707	=	NM_011111	XLOC_000381	Serpinb2	TSS1700	chr1:109407999-109422177	1991	0.000209101	0
TCONS_00000709	=	NM_198028	XLOC_000382	Serpinb10-ps	TSS1702	chr1:109425579-109445848	3490	0.0340195	0
TCONS_00000710	j	NM_011459	XLOC_000383	Serpinb8	TSS1703	chr1:109486541-109506712	916	0.45564	0
TCONS_00000711	=	NM_001159748	XLOC_000383	Serpinb8	TSS1703	chr1:109486541-109506712	1231	0	0
TCONS_00000712	=	NM_011459	XLOC_000383	Serpinb8	TSS1703	chr1:109486541-109506712	4273	0.0486771	0.0610391
TCONS_00000714	j	NM_001077425	XLOC_000385	Cntnap5a	TSS1709	chr1:117581133-118483887	11134	0.401683	0.115163
TCONS_00000715	=	NM_001077425	XLOC_000385	Cntnap5a	TSS1710	chr1:117581133-118483887	5399	0	0
TCONS_00000718	=	NM_026472	XLOC_000386	Mki67ip	TSS1718	chr1:120218419-120230408	1894	7.03605	6.54654
TCONS_00000720	=	NM_001081276	XLOC_000387	Clasp1	TSS1721	chr1:120284455-120506600	7827	0.0741431	0.12974
TCONS_00000721	=	NM_029709	XLOC_000387	Clasp1	TSS1721	chr1:120284455-120506600	7599	1.71808	1.1983
TCONS_00000722	=	NM_177548	XLOC_000387	Clasp1	TSS1721	chr1:120284455-120506600	7623	0.134958	0.400941
TCONS_00000723	=	NM_023755	XLOC_000388	Tcfcp2l1	TSS1725	chr1:120524521-120582436	9270	0.243596	0
TCONS_00000724	j	NM_023755	XLOC_000388	Tcfcp2l1	TSS1730	chr1:120524521-120582436	8090	0.204776	6.07554e-05
TCONS_00000726	=	NM_146103	XLOC_000389	Tmem185b	TSS1732	chr1:121416714-121425560	2830	1.45118	1.03717
TCONS_00000727	=	NM_001012322	XLOC_000391	Sctr	TSS1734	chr1:121903556-121960136	1922	2.28523	0
TCONS_00000728	j	NM_001012322	XLOC_000391	Sctr	TSS1736	chr1:121903556-121960136	1036	0.0847395	0
TCONS_00000730	j	NM_001012322	XLOC_000391	Sctr	TSS1740	chr1:121903556-121960136	688	0	0
TCONS_00000732	j	NM_028439	XLOC_000392	3110009E18Rik	TSS1744	chr1:122017746-122085523	514	0	0
TCONS_00000733	=	NM_001172074	XLOC_000392	3110009E18Rik	TSS1744	chr1:122017746-122085523	1007	0.0655915	0.0647255
TCONS_00000734	=	NM_028439	XLOC_000392	3110009E18Rik	TSS1744	chr1:122017746-122085523	496	1.43434	0.960724
TCONS_00000739	j	NM_028439	XLOC_000392	3110009E18Rik	TSS1753	chr1:122017746-122085523	502	0	0.0906416
TCONS_00000742	=	NM_207233	XLOC_000394	C1ql2	TSS1762	chr1:122237158-122239751	2000	0.0589996	0.0167614
TCONS_00000743	=	NM_010133	XLOC_000395	En1	TSS1763	chr1:122499063-122504568	2554	0	0
TCONS_00000745	=	NM_001025156	XLOC_000397	Ccdc93	TSS1766	chr1:123327643-123403895	7256	2.09973	3.79972
TCONS_00000746	=	NM_029955	XLOC_000397	Ccdc93	TSS1766	chr1:123327643-123403895	7253	0	0.0553673
TCONS_00000747	=	NM_028787	XLOC_000399	Slc35f5	TSS1771	chr1:127457592-127492314	2597	4.76827	10.517
TCONS_00000748	=	NM_027677	XLOC_000400	Gpr39	TSS1775	chr1:127573551-127808791	2689	0.582182	0.0194135
TCONS_00000750	=	NM_145128	XLOC_000401	Mgat5	TSS1777	chr1:129101551-129574886	10654	0.0580758	0.0848894
TCONS_00000751	j	NM_145128	XLOC_000401	Mgat5	TSS1782	chr1:129101551-129574886	8058	2.04279	0.272276
TCONS_00000754	=	NM_001033041	XLOC_000403	Acmsd	TSS1790	chr1:129625989-129670692	2303	0.0277139	0
TCONS_00000755	=	NM_028399	XLOC_000404	Ccnt2	TSS1796	chr1:129670740-129705044	3514	1.67626	3.85528
TCONS_00000757	j	NM_028399	XLOC_000404	Ccnt2	TSS1803	chr1:129670740-129705044	7171	0	0.171742
TCONS_00000760	=	NM_178690	XLOC_000405	Rab3gap1	TSS1810	chr1:129765349-129840453	4251	9.56682	9.92479
TCONS_00000761	=	NM_181750	XLOC_000406	R3hdm1	TSS1814	chr1:129999882-130134314	4812	1.16945	0
TCONS_00000763	=	NM_026390	XLOC_000408	Ubxn4	TSS1818	chr1:130140531-130175954	4093	9.42517	10.4966
TCONS_00000764	j	NM_026390	XLOC_000408	Ubxn4	TSS1819	chr1:130140531-130175954	3772	0	0
TCONS_00000766	j	NM_172485	XLOC_000409	Thsd7b	TSS1821	chr1:131169814-132116031	6321	0	0.0434816
TCONS_00000767	=	NM_172485	XLOC_000409	Thsd7b	TSS1821	chr1:131169814-132116031	6253	1.4378	0
TCONS_00000768	=	NM_178691	XLOC_000410	Yod1	TSS1823	chr1:132585619-132625830	9685	0.370126	0.936395
TCONS_00000769	=	NM_177604	XLOC_000411	AA986860	TSS1826	chr1:132628552-132641199	2909	0.345677	0.668098
TCONS_00000772	=	NM_011082	XLOC_000413	Pigr	TSS1834	chr1:132723260-132748826	3849	4.44477	0.717631
TCONS_00000773	=	NM_026976	XLOC_000414	Faim3	TSS1836	chr1:132762353-132777367	1491	0.0599828	0
TCONS_00000776	=	NM_010709	XLOC_000416	Eif2d	TSS1840	chr1:133049783-133141755	2122	0.0981875	0.0424079
TCONS_00000777	=	NM_001136070	XLOC_000416	Eif2d	TSS1840	chr1:133049783-133141755	1976	13.1927	11.9297
TCONS_00000779	=	NM_175382	XLOC_000417	Fam72a	TSS1843	chr1:133181386-133436449	2105	0.250079	0.124287
TCONS_00000781	=	NM_007799	XLOC_000419	Ctse	TSS1848	chr1:133534890-133572084	2120	0.0567318	0
TCONS_00000782	j	NM_007799	XLOC_000419	Ctse	TSS1849	chr1:133534890-133572084	1829	0.0523876	0.0277335
TCONS_00000783	=	NM_145509	XLOC_000420	5430435G22Rik	TSS1851	chr1:133585270-133613686	2523	3.98675	7.41122
TCONS_00000784	j	NM_145509	XLOC_000420	5430435G22Rik	TSS1851	chr1:133585270-133613686	2603	0	0
TCONS_00000785	j	NM_145509	XLOC_000420	5430435G22Rik	TSS1852	chr1:133585270-133613686	2476	0.19072	1.0709
TCONS_00000790	j	NM_177243	XLOC_000422	Slc26a9	TSS1865	chr1:133640598-133667077	3564	1.20221e-06	0.00459037
TCONS_00000791	=	NM_178079	XLOC_000423	Pm20d1	TSS1868	chr1:133693971-133714692	3540	0.126628	0.0437428
TCONS_00000793	j	NM_178079	XLOC_000423	Pm20d1	TSS1873	chr1:133693971-133714692	2344	0.0802046	0
TCONS_00000794	=	NM_173865	XLOC_000424	Slc41a1	TSS1875	chr1:133724554-133746738	4660	4.65025	7.59273
TCONS_00000795	j	NM_173865	XLOC_000424	Slc41a1	TSS1877	chr1:133724554-133746738	2783	0.230366	2.32351
TCONS_00000796	j	NM_144875	XLOC_000425	Rab7l1	TSS1879	chr1:133763800-133773056	2453	0.390773	0.395648
TCONS_00000797	=	NM_144875	XLOC_000425	Rab7l1	TSS1879	chr1:133763800-133773056	1189	6.11251	2.7282
TCONS_00000798	=	NM_001145804	XLOC_000426	Nucks1	TSS1884	chr1:133807034-133832898	6093	1.96182	1.65654
TCONS_00000799	=	NM_175294	XLOC_000426	Nucks1	TSS1884	chr1:133807034-133832898	6096	7.03149	9.63393
TCONS_00000800	=	NM_001177628	XLOC_000427	Slc45a3	TSS1885	chr1:133859540-133879667	3210	0.607132	0.186804
TCONS_00000801	=	NM_145977	XLOC_000427	Slc45a3	TSS1886	chr1:133859540-133879667	3340	0	0
TCONS_00000803	=	NM_007923	XLOC_000428	Elk4	TSS1893	chr1:133903961-133964639	10822	0.294895	2.32944
TCONS_00000804	j	NM_007923	XLOC_000428	Elk4	TSS1895	chr1:133903961-133964639	10512	2.85037	7.29383
TCONS_00000805	j	NM_007923	XLOC_000428	Elk4	TSS1898	chr1:133903961-133964639	9501	0	0.42853
TCONS_00000806	=	NM_001033250	XLOC_000429	Lemd1	TSS1901	chr1:134088012-134154156	983	0.118459	0.0164375
TCONS_00000808	j	NM_144810	XLOC_000431	Klhdc8a	TSS1911	chr1:134195109-134204230	1757	0.465827	0.0707729
TCONS_00000809	=	NM_144810	XLOC_000431	Klhdc8a	TSS1911	chr1:134195109-134204230	4269	0.251443	0.0479863
TCONS_00000811	=	NM_028778	XLOC_000432	Nuak2	TSS1913	chr1:134212701-134230602	3108	0.756226	0.0930131
TCONS_00000812	j	NM_001195025	XLOC_000432	Nuak2	TSS1917	chr1:134212701-134230602	2723	0	0
TCONS_00000814	=	NM_172516	XLOC_000434	Dstyk	TSS1920	chr1:134314029-134373643	6385	2.77343	3.89628
TCONS_00000816	=	NM_172517	XLOC_000435	Rbbp5	TSS1927	chr1:134373926-134405465	6607	1.48282	1.24916
TCONS_00000817	j	NM_172517	XLOC_000435	Rbbp5	TSS1927	chr1:134373926-134405465	6551	0	0.177092
TCONS_00000818	j	NM_172517	XLOC_000435	Rbbp5	TSS1929	chr1:134373926-134405465	4696	0	0.073076
TCONS_00000821	=	NM_010732	XLOC_000436	Lrrn2	TSS1942	chr1:134776931-134836582	3346	10.1365	7.66086
TCONS_00000822	j	NM_010732	XLOC_000436	Lrrn2	TSS1943	chr1:134776931-134836582	3047	0	0.492994
TCONS_00000823	j	NM_001099276	XLOC_000437	Pik3c2b	TSS1945	chr1:134942361-135005611	8854	0.350912	0.113224
TCONS_00000824	=	NM_001099276	XLOC_000437	Pik3c2b	TSS1946	chr1:134942361-135005611	7929	0.330174	2.23689e-05
TCONS_00000825	=	NM_133819	XLOC_000438	Ppp1r15b	TSS1950	chr1:135027679-135036377	5588	6.56647	11.2043
TCONS_00000826	=	NM_001160268	XLOC_000439	Plekha6	TSS1955	chr1:135070345-135200012	7085	0.000164256	5.35675
TCONS_00000827	=	NM_182930	XLOC_000439	Plekha6	TSS1955	chr1:135070345-135200012	7397	0	0
TCONS_00000828	j	NM_182930	XLOC_000439	Plekha6	TSS1965	chr1:135070345-135200012	3900	3.768	36.9788
TCONS_00000829	=	NM_026680	XLOC_000440	Golt1a	TSS1968	chr1:135206077-135226299	1842	0.055439	0
TCONS_00000830	=	NM_178260	XLOC_000440	Kiss1	TSS1970	chr1:135206077-135226299	496	0	0
TCONS_00000832	=	NM_031192	XLOC_000441	Ren1	TSS1973	chr1:135246990-135256900	1422	0.203223	0.0386946
TCONS_00000833	=	NM_175443	XLOC_000442	Etnk2	TSS1975	chr1:135260100-135277484	2279	0.237776	0.0520095
TCONS_00000836	=	NM_021355	XLOC_000445	Fmod	TSS1998	chr1:135934091-135944854	2859	7.09146	1.06828
TCONS_00000837	j	NM_021355	XLOC_000445	Fmod	TSS1999	chr1:135934091-135944854	3167	0	0
TCONS_00000839	=	NM_007695	XLOC_000447	Chi3l1	TSS2007	chr1:136077997-136086736	1689	0.356086	0.0930498
TCONS_00000846	j	NM_028057	XLOC_000452	Cyb5r1	TSS2034	chr1:136302280-136308544	2632	0.105504	0.219458
TCONS_00000847	=	NM_028057	XLOC_000452	Cyb5r1	TSS2035	chr1:136302280-136308544	1626	18.1514	11.41
TCONS_00000848	=	NM_028320	XLOC_000453	Adipor1	TSS2037	chr1:136312043-136329930	2024	44.885	33.9315
TCONS_00000849	j	NM_028320	XLOC_000453	Adipor1	TSS2038	chr1:136312043-136329930	3184	3.21452	4.8653
TCONS_00000850	j	NM_153128	XLOC_000454	Klhl12	TSS2039	chr1:136352105-136387591	3406	2.90928	3.40466
TCONS_00000851	=	NM_153128	XLOC_000454	Klhl12	TSS2039	chr1:136352105-136387591	3196	0.233752	0
TCONS_00000855	=	NM_145510	XLOC_000455	Rabif	TSS2045	chr1:136391104-136405498	3128	6.71736	6.95012
TCONS_00000856	=	NM_152895	XLOC_000457	Kdm5b	TSS2047	chr1:136456668-136529387	6318	1.95427	4.1002
TCONS_00000857	j	NM_152895	XLOC_000457	Kdm5b	TSS2049	chr1:136456668-136529387	5032	2.60869	4.68094
TCONS_00000858	=	NM_009307	XLOC_000458	Syt2	TSS2051	chr1:136543257-136852570	4176	0.763304	0.413258
TCONS_00000859	=	NM_026024	XLOC_000461	Ube2t	TSS2056	chr1:136859141-136870714	1079	0.251801	0.143618
TCONS_00000861	j	NM_026024	XLOC_000461	Ube2t	TSS2060	chr1:136859141-136870714	964	0	0.0602457
TCONS_00000862	=	NM_177081	XLOC_000462	Ptpn7	TSS2061	chr1:137029265-137041900	3264	0	0.015366
TCONS_00000863	j	NM_177081	XLOC_000462	Ptpn7	TSS2063	chr1:137029265-137041900	2717	0	0
TCONS_00000864	=	NM_026823	XLOC_000463	Arl8a	TSS2065	chr1:137043329-137054415	1702	53.4666	27.6954
TCONS_00000865	j	NM_026823	XLOC_000463	Arl8a	TSS2066	chr1:137043329-137054415	1313	0.101515	0
TCONS_00000870	=	NM_053106	XLOC_000468	Lmod1	TSS2079	chr1:137221060-137264642	3942	50.4761	4.74348
TCONS_00000872	=	NM_007791	XLOC_000472	Csrp1	TSS2088	chr1:137625773-137648806	1770	909.708	266.673
TCONS_00000873	=	NM_013750	XLOC_000473	Phlda3	TSS2090	chr1:137662661-137665711	1467	43.9135	31.5195
TCONS_00000875	=	NM_001112702	XLOC_000474	Tnni1	TSS2094	chr1:137679319-137707566	1038	0.221805	0.085961
TCONS_00000877	j	NM_133664	XLOC_000475	Lad1	TSS2100	chr1:137715174-137732811	2111	0	0
TCONS_00000878	=	NM_133664	XLOC_000475	Lad1	TSS2100	chr1:137715174-137732811	2992	0.704681	0.0691181
TCONS_00000881	j	NM_001130178	XLOC_000476	Tnnt2	TSS2105	chr1:137732911-137748838	1127	10.8799	0.408269
TCONS_00000882	j	NM_001130178	XLOC_000476	Tnnt2	TSS2105	chr1:137732911-137748838	1139	6.88788	0
TCONS_00000883	j	NM_001130178	XLOC_000476	Tnnt2	TSS2105	chr1:137732911-137748838	1158	0	0
TCONS_00000884	=	NM_001130174	XLOC_000476	Tnnt2	TSS2105	chr1:137732911-137748838	1156	0	0
TCONS_00000886	=	NM_001130177	XLOC_000476	Tnnt2	TSS2105	chr1:137732911-137748838	1161	1.32791	0
TCONS_00000887	=	NM_001130178	XLOC_000476	Tnnt2	TSS2105	chr1:137732911-137748838	1152	0.649121	0.0407182
TCONS_00000891	=	NM_011619	XLOC_000476	Tnnt2	TSS2105	chr1:137732911-137748838	1131	87.4814	1.10121
TCONS_00000895	=	NM_025439	XLOC_000477	Tmem9	TSS2110	chr1:137904795-137931607	1460	25.3672	39.068
TCONS_00000896	=	NM_001160146	XLOC_000477	Tmem9	TSS2111	chr1:137904795-137931607	1491	0.30097	0.920592
TCONS_00000902	=	NM_001039472	XLOC_000479	Kif21b	TSS2118	chr1:138027977-138074797	9119	0	0
TCONS_00000903	j	NM_001039472	XLOC_000479	Kif21b	TSS2119	chr1:138027977-138074797	8117	0	0
TCONS_00000904	j	NM_001039472	XLOC_000479	Kif21b	TSS2120	chr1:138027977-138074797	5439	0	0
TCONS_00000905	j	NM_001039472	XLOC_000479	Kif21b	TSS2124	chr1:138027977-138074797	4426	0	0
TCONS_00000907	=	NM_026500	XLOC_000481	Ddx59	TSS2133	chr1:138308492-138336797	2228	1.6194	1.42634
TCONS_00000912	j	NM_001081258	XLOC_000483	Kif14	TSS2146	chr1:138362941-138428088	5076	0	0
TCONS_00000913	=	NM_001160251	XLOC_000485	Zfp281	TSS2148	chr1:138521477-138529785	8092	0.999024	1.08551
TCONS_00000914	=	NM_177643	XLOC_000485	Zfp281	TSS2148	chr1:138521477-138529785	8088	1.4212	1.72444
TCONS_00000917	=	NR_037986	XLOC_000487	Gm16880	TSS2160	chr1:138592787-138622305	1199	0	0
TCONS_00000931	=	NM_001166501	XLOC_000494	Dennd1b	TSS2193	chr1:140856757-141072619	8205	0.327333	0.943919
TCONS_00000932	j	NM_001166501	XLOC_000494	Dennd1b	TSS2194	chr1:140856757-141072619	7755	0	0
TCONS_00000935	j	NM_172643	XLOC_000496	Zbtb41	TSS2199	chr1:141318803-141349775	8593	0.755175	0.162419
TCONS_00000936	j	NM_172643	XLOC_000496	Zbtb41	TSS2199	chr1:141318803-141349775	8520	0	0.957128
TCONS_00000937	=	NM_172643	XLOC_000496	Zbtb41	TSS2200	chr1:141318803-141349775	8362	3.60395e-05	0.219231
TCONS_00000938	j	NM_172643	XLOC_000496	Zbtb41	TSS2201	chr1:141318803-141349775	6858	1.29646	1.1282
TCONS_00000939	=	NM_009791	XLOC_000497	Aspm	TSS2202	chr1:141351349-141390665	9866	0.0621418	0.0523826
TCONS_00000941	j	NM_001081027	XLOC_000499	Kcnt2	TSS2208	chr1:142141618-142552979	8715	0	0.0276458
TCONS_00000942	=	NM_001081027	XLOC_000499	Kcnt2	TSS2209	chr1:142141618-142552979	8066	0.164722	0
TCONS_00000944	=	NM_020025	XLOC_000501	B3galt2	TSS2222	chr1:145445933-145550671	7390	0.157964	0.0434533
TCONS_00000945	=	NM_001038593	XLOC_000502	Glrx2	TSS2223	chr1:145586478-145654596	3506	0.324386	0
TCONS_00000946	=	NM_001038592	XLOC_000502	Glrx2	TSS2224	chr1:145586478-145654596	3603	5.37123	3.92348
TCONS_00000947	=	NM_023505	XLOC_000502	Glrx2	TSS2224	chr1:145586478-145654596	3482	0.157722	0
TCONS_00000948	=	NM_001038594	XLOC_000502	Glrx2	TSS2225	chr1:145586478-145654596	3445	0.217082	0
TCONS_00000949	j	NM_019562	XLOC_000502	Uchl5	TSS2227	chr1:145586478-145654596	1017	0	0
TCONS_00000950	=	NM_001159866	XLOC_000502	Uchl5	TSS2228	chr1:145586478-145654596	1848	3.15701	0.407127
TCONS_00000951	=	NM_019562	XLOC_000502	Uchl5	TSS2228	chr1:145586478-145654596	1851	0	1.24327
TCONS_00000952	=	NM_153539	XLOC_000504	Fam5c	TSS2232	chr1:148342795-148749602	3118	0.133407	0
TCONS_00000953	j	NM_153539	XLOC_000504	Fam5c	TSS2233	chr1:148342795-148749602	3078	0.131543	0
TCONS_00000954	=	NM_001145807	XLOC_000504	Fam5c	TSS2234	chr1:148342795-148749602	2760	0.79929	1.15218e-05
TCONS_00000955	=	NM_011198	XLOC_000505	Ptgs2	TSS2239	chr1:151923511-151956178	4145	0	0.392852
TCONS_00000956	=	NM_001159730	XLOC_000506	Pdc	TSS2246	chr1:152166546-152193901	1247	0	0.0516829
TCONS_00000957	=	NM_024458	XLOC_000506	Pdc	TSS2246	chr1:152166546-152193901	1235	0	0.00772339
TCONS_00000958	=	NM_133780	XLOC_000507	Tpr	TSS2247	chr1:152208440-152313295	7550	2.65519	5.98547
TCONS_00000959	j	NM_133780	XLOC_000507	Tpr	TSS2248	chr1:152208440-152313295	7119	4.86222	4.79136
TCONS_00000961	j	NM_054102	XLOC_000509	Ivns1abp	TSS2250	chr1:153190600-153211793	5273	1.82204	2.86372
TCONS_00000962	=	NM_001039511	XLOC_000509	Ivns1abp	TSS2251	chr1:153190600-153211793	2793	0.640819	6.70601
TCONS_00000963	=	NM_001039512	XLOC_000509	Ivns1abp	TSS2251	chr1:153190600-153211793	3387	0	0
TCONS_00000964	=	NM_054102	XLOC_000509	Ivns1abp	TSS2251	chr1:153190600-153211793	3513	9.02909	19.5905
TCONS_00000966	j	NM_054102	XLOC_000509	Ivns1abp	TSS2256	chr1:153190600-153211793	3283	0.865613	7.46381
TCONS_00000967	=	NM_026876	XLOC_000510	1190005F20Rik	TSS2258	chr1:153275680-153305313	2665	6.95305	6.74106
TCONS_00000969	=	NM_022018	XLOC_000511	Fam129a	TSS2273	chr1:153417282-153569807	7706	6.83936	1.22415
TCONS_00000970	j	NM_022018	XLOC_000511	Fam129a	TSS2279	chr1:153417282-153569807	5574	0	0
TCONS_00000971	=	NM_001039644	XLOC_000513	Edem3	TSS2284	chr1:153602503-153669458	6604	4.84164	11.2964
TCONS_00000972	=	NM_177756	XLOC_000514	Glt25d2	TSS2285	chr1:154246943-154358313	4056	2.40393	6.21802
TCONS_00000973	j	NM_177756	XLOC_000514	Glt25d2	TSS2287	chr1:154246943-154358313	2992	0.000769513	0.360668
TCONS_00000975	=	NM_026369	XLOC_000516	Arpc5	TSS2290	chr1:154613671-154622710	1897	35.8513	40.8523
TCONS_00000976	=	NM_010877	XLOC_000517	Ncf2	TSS2291	chr1:154654981-154750358	5197	1.162	0.160667
TCONS_00000977	=	NM_175460	XLOC_000518	Nmnat2	TSS2293	chr1:154802230-154966976	4523	1.51739	0.21221
TCONS_00000978	j	NM_175460	XLOC_000518	Nmnat2	TSS2295	chr1:154802230-154966976	4636	0.144502	0
TCONS_00000980	=	NM_001033162	XLOC_000519	1700012A16Rik	TSS2298	chr1:155272338-155299704	2045	0.0468173	0.0235282
TCONS_00000981	=	NM_026380	XLOC_000520	Rgs8	TSS2300	chr1:155500166-155544795	5804	0.179456	0.0263992
TCONS_00000982	=	NM_011267	XLOC_000521	Rgs16	TSS2305	chr1:155586701-155615992	2335	1.56519	4.85881
TCONS_00000983	j	NM_011882	XLOC_000522	Rnasel	TSS2308	chr1:155586701-155615992	3501	0.0433104	0.0582319
TCONS_00000984	j	NM_011882	XLOC_000522	Rnasel	TSS2308	chr1:155586701-155615992	4639	0	0.198323
TCONS_00000985	=	NM_011882	XLOC_000522	Rnasel	TSS2308	chr1:155586701-155615992	4758	1.23307	0.504152
TCONS_00000988	=	NM_001008426	XLOC_000523	Gm5531	TSS2323	chr1:155721474-155724001	2527	0.0159997	0.0967923
TCONS_00000989	=	NM_178244	XLOC_000524	Teddm1	TSS2324	chr1:155738775-155740190	1415	0.0336195	0.0258493
TCONS_00000990	=	NM_008131	XLOC_000525	Glul	TSS2325	chr1:155747074-155756844	2782	89.6051	24.8833
TCONS_00000991	=	NM_001204908	XLOC_000526	Zfp648	TSS2326	chr1:156048316-156052804	1877	0	0
TCONS_00000992	=	NM_021433	XLOC_000527	Stx6	TSS2327	chr1:157005832-157059530	2459	12.9076	15.0229
TCONS_00000993	=	NM_026683	XLOC_000528	Acbd6	TSS2329	chr1:157405249-157534363	992	23.2674	9.89699
TCONS_00000994	=	NM_001145781	XLOC_000528	Acbd6	TSS2329	chr1:157405249-157534363	1257	0.35186	0.655646
TCONS_00000995	=	NM_028250	XLOC_000528	Acbd6	TSS2329	chr1:157405249-157534363	1497	14.2908	10.9136
TCONS_00000996	=	NM_172843	XLOC_000529	Tor1aip2	TSS2330	chr1:157851728-157916111	5855	1.18737	0.551477
TCONS_00000997	=	NM_001160180	XLOC_000529	Tor1aip2	TSS2330	chr1:157851728-157916111	2697	0.587457	1.03958
TCONS_00000999	=	NM_001160181	XLOC_000529	Tor1aip2	TSS2333	chr1:157851728-157916111	2645	6.12179	0.932944
TCONS_00001000	=	NM_022329	XLOC_000529	Tor1aip2	TSS2333	chr1:157851728-157916111	2585	14.1586	20.3255
TCONS_00001002	=	NM_001136104	XLOC_000531	Abl2	TSS2336	chr1:158488910-158581348	10402	0	0
TCONS_00001003	=	NM_009595	XLOC_000531	Abl2	TSS2336	chr1:158488910-158581348	10714	0	5.79443e-05
TCONS_00001006	=	NM_028333	XLOC_000532	Angptl1	TSS2344	chr1:158734296-158869757	2648	7.11469	2.44786
TCONS_00001007	=	NR_027984	XLOC_000533	2810025M15Rik	TSS2347	chr1:159065313-159350367	1194	20.7612	5.97098
TCONS_00001008	j	NM_001033284	XLOC_000534	BC026585	TSS2348	chr1:159388410-159422747	3249	0.20835	0.794761
TCONS_00001009	=	NM_001033284	XLOC_000534	BC026585	TSS2349	chr1:159388410-159422747	1618	2.9997	3.8412
TCONS_00001010	j	NM_001033284	XLOC_000534	BC026585	TSS2353	chr1:159388410-159422747	633	0.272156	0
TCONS_00001012	=	NM_033354	XLOC_000535	Sec16b	TSS2358	chr1:159436911-159498557	4595	0.2796	1.82298
TCONS_00001014	j	NM_033354	XLOC_000535	Sec16b	TSS2359	chr1:159436911-159498557	5509	0.0617427	1.8153
TCONS_00001016	=	NM_001205204	XLOC_000536	Astn1	TSS2367	chr1:160292434-160621917	7224	0.658048	0.040449
TCONS_00001017	=	NM_007495	XLOC_000536	Astn1	TSS2367	chr1:160292434-160621917	7200	4.80415	0.343592
TCONS_00001019	j	NM_001205204	XLOC_000536	Astn1	TSS2368	chr1:160292434-160621917	5763	0	0
TCONS_00001020	j	NM_011931	XLOC_000538	Rfwd2	TSS2374	chr1:161161979-161284875	3353	3.55649	3.73388
TCONS_00001021	=	NM_011931	XLOC_000538	Rfwd2	TSS2375	chr1:161161979-161284875	5056	0.989814	1.74344
TCONS_00001024	=	NM_022312	XLOC_000540	Tnr	TSS2380	chr1:161453899-161861859	12197	0.250539	0.0181032
TCONS_00001025	j	NM_022312	XLOC_000540	Tnr	TSS2382	chr1:161453899-161861859	970	0	0
TCONS_00001026	j	NM_022312	XLOC_000540	Tnr	TSS2383	chr1:161453899-161861859	2499	0	0
TCONS_00001027	j	NM_022312	XLOC_000540	Tnr	TSS2384	chr1:161453899-161861859	4385	0.0389567	0.00899855
TCONS_00001028	j	NM_022312	XLOC_000540	Tnr	TSS2386	chr1:161453899-161861859	2386	0.0895995	0.0145936
TCONS_00001032	=	NR_028111	XLOC_000541	4930523C07Rik	TSS2393	chr1:161974470-162083787	1834	0.0287199	0.191807
TCONS_00001033	=	NM_001162896	XLOC_000541	4930523C07Rik	TSS2393	chr1:161974470-162083787	4034	4.29955	9.05367
TCONS_00001034	=	NM_025474	XLOC_000542	Mrps14	TSS2404	chr1:162125271-162131317	1970	14.1701	9.66916
TCONS_00001035	=	NM_001024952	XLOC_000543	Rc3h1	TSS2405	chr1:162836541-162905107	11011	3.24134	4.8002
TCONS_00001036	=	NM_080844	XLOC_000544	Serpinc1	TSS2406	chr1:162908736-163018134	11816	0	0
TCONS_00001038	=	NR_002840	XLOC_000545	Gas5	TSS2416	chr1:162908736-163018134	2554	2.52101	10.3173
TCONS_00001041	=	NM_001159930	XLOC_000547	Cenpl	TSS2419	chr1:162908736-163018134	3574	0.0619126	0.14874
TCONS_00001042	=	NM_027429	XLOC_000547	Cenpl	TSS2420	chr1:162908736-163018134	4327	0.0708379	0.0778368
TCONS_00001044	=	NM_028664	XLOC_000548	Ankrd45	TSS2426	chr1:163072842-163102320	3723	0.411672	0
TCONS_00001045	j	NM_028664	XLOC_000548	Ankrd45	TSS2428	chr1:163072842-163102320	2955	0	9.77181e-06
TCONS_00001047	=	NM_009452	XLOC_000549	Tnfsf4	TSS2434	chr1:163256487-163634793	1609	0.0275028	0.0389434
TCONS_00001048	=	NM_183391	XLOC_000550	Tnfsf18	TSS2438	chr1:163256487-163634793	2064	0.0284178	0.0445707
TCONS_00001049	j	NM_026078	XLOC_000551	Pigc	TSS2439	chr1:163872219-163909767	1517	0.467677	0.250595
TCONS_00001050	=	NM_001039045	XLOC_000551	Pigc	TSS2440	chr1:163872219-163909767	3288	0.458106	1.2677
TCONS_00001051	=	NM_026078	XLOC_000551	Pigc	TSS2440	chr1:163872219-163909767	3301	0.498903	0.481982
TCONS_00001052	j	NM_001039045	XLOC_000551	Pigc	TSS2441	chr1:163872219-163909767	1747	5.28457	7.61306
TCONS_00001057	=	NR_040562	XLOC_000552	2810442N19Rik	TSS2455	chr1:163912510-164408165	919	0	0.131081
TCONS_00001058	=	NR_002870	XLOC_000553	Dnm3os	TSS2457	chr1:163912510-164408165	7928	0.431656	1.51514
TCONS_00001061	j	NM_016796	XLOC_000554	Vamp4	TSS2461	chr1:164500546-164588350	6005	0.0136632	0
TCONS_00001063	=	NM_010865	XLOC_000554	Myoc	TSS2473	chr1:164500546-164588350	2080	0.551341	1.45709
TCONS_00001064	j	NM_010865	XLOC_000554	Myoc	TSS2475	chr1:164500546-164588350	2016	0	0.045722
TCONS_00001066	=	NM_010629	XLOC_000556	Kifap3	TSS2477	chr1:165709779-165847232	3907	6.09524	2.30606
TCONS_00001067	=	NM_028776	XLOC_000557	Scyl3	TSS2478	chr1:165860194-165924912	4069	2.82607	3.57177
TCONS_00001068	j	NM_027279	XLOC_000558	2810422O20Rik	TSS2484	chr1:165925021-165927374	1417	1.5766	1.19508
TCONS_00001069	=	NM_027279	XLOC_000558	2810422O20Rik	TSS2484	chr1:165925021-165927374	1457	0.734876	1.24087
TCONS_00001070	=	NM_011345	XLOC_000559	Sele	TSS2485	chr1:165978364-165987808	2912	0.0100173	0.0133871
TCONS_00001072	=	NM_001164059	XLOC_000560	Sell	TSS2489	chr1:165991589-166012219	2213	0	0
TCONS_00001074	=	NM_011347	XLOC_000561	Selp	TSS2490	chr1:166045394-166150409	3438	0.293916	0.0501844
TCONS_00001075	=	NM_007976	XLOC_000562	F5	TSS2492	chr1:166045394-166150409	7406	0	1.02859e-05
TCONS_00001077	j	NM_007976	XLOC_000562	F5	TSS2495	chr1:166045394-166150409	5630	0	0
TCONS_00001078	j	NM_007976	XLOC_000562	F5	TSS2496	chr1:166045394-166150409	1602	0.0204315	0.0153394
TCONS_00001079	=	NM_054087	XLOC_000563	Slc19a2	TSS2497	chr1:166179173-166195499	3545	1.51005	2.12308
TCONS_00001080	j	NM_054087	XLOC_000563	Slc19a2	TSS2499	chr1:166179173-166195499	2703	0.122076	0.301089
TCONS_00001081	=	NM_029115	XLOC_000564	4930455F23Rik	TSS2501	chr1:166205701-166218135	1896	5.61743	0.842773
TCONS_00001084	=	NM_178071	XLOC_000565	Nme7	TSS2506	chr1:166237805-166388486	2382	0.305579	0.24393
TCONS_00001085	=	NM_138314	XLOC_000565	Nme7	TSS2506	chr1:166237805-166388486	1733	6.95452	3.1359
TCONS_00001087	=	NM_019759	XLOC_000568	Dpt	TSS2516	chr1:166726523-166754339	1917	406.911	2261.49
TCONS_00001088	=	NR_040303	XLOC_000569	LOC433374	TSS2519	chr1:166792735-166803277	3296	0.0845068	0
TCONS_00001089	j	NM_001081126	XLOC_000570	Gpr161	TSS2530	chr1:167211421-167257832	8332	0.241321	0.330314
TCONS_00001090	j	NM_001081126	XLOC_000570	Gpr161	TSS2531	chr1:167211421-167257832	6900	0.721259	0.960263
TCONS_00001091	=	NM_001081126	XLOC_000570	Gpr161	TSS2532	chr1:167211421-167257832	7115	0.572468	0.157883
TCONS_00001092	=	NM_027430	XLOC_000571	Brp44	TSS2534	chr1:167391338-167411345	854	71.0215	32.7035
TCONS_00001097	=	NM_011804	XLOC_000575	Creg1	TSS2547	chr1:167693910-167705435	2125	31.1463	35.7665
TCONS_00001098	=	NM_001113391	XLOC_000576	Cd247	TSS2550	chr1:167711257-167932769	1686	0.322114	0.0180617
TCONS_00001105	=	NM_021610	XLOC_000578	Gpa33	TSS2560	chr1:168060484-168096641	2293	3.11449	0.208457
TCONS_00001106	=	NM_001164528	XLOC_000579	Ildr2	TSS2562	chr1:168184177-168247188	8260	0.173972	0.13608
TCONS_00001107	=	NM_030245	XLOC_000580	Tada1	TSS2565	chr1:168309297-168339959	2144	7.40826	8.07306
TCONS_00001108	j	NM_001160262	XLOC_000581	Fam78b	TSS2569	chr1:168904153-169021433	4252	0.294676	0.104257
TCONS_00001109	=	NM_001160261	XLOC_000581	Fam78b	TSS2569	chr1:168904153-169021433	4666	0.807626	0.189322
TCONS_00001110	=	NM_001160262	XLOC_000581	Fam78b	TSS2569	chr1:168904153-169021433	4986	0	0.103597
TCONS_00001111	=	NM_175461	XLOC_000581	Fam78b	TSS2569	chr1:168904153-169021433	4668	0.782447	0
TCONS_00001115	j	NM_001039483	XLOC_000582	Tmco1	TSS2580	chr1:169238232-169264109	1427	35.4878	20.4053
TCONS_00001116	=	NM_001039483	XLOC_000582	Tmco1	TSS2582	chr1:169238232-169264109	4474	0.164861	0
TCONS_00001117	=	NM_019993	XLOC_000583	Aldh9a1	TSS2583	chr1:169280121-169298661	2833	12.4704	20.7253
TCONS_00001118	j	NM_019993	XLOC_000583	Aldh9a1	TSS2586	chr1:169280121-169298661	1684	0	0
TCONS_00001119	=	NM_009107	XLOC_000584	Rxrg	TSS2587	chr1:169528492-169570165	2132	0.997786	0.0987846
TCONS_00001120	j	NM_009107	XLOC_000584	Rxrg	TSS2589	chr1:169528492-169570165	2391	0.0274156	0
TCONS_00001121	=	NM_001159731	XLOC_000584	Rxrg	TSS2590	chr1:169528492-169570165	1676	0	0.145408
TCONS_00001123	=	NM_009063	XLOC_000586	Rgs5	TSS2599	chr1:171584992-171625892	4683	267.543	77.5469
TCONS_00001124	=	NM_001033185	XLOC_000587	1700084C01Rik	TSS2603	chr1:171858708-171865566	2344	0	0.0618688
TCONS_00001126	=	NR_040438	XLOC_000588	3110045C21Rik	TSS2606	chr1:171899539-172041259	1135	0.199982	0.0969346
TCONS_00001128	=	NM_012009	XLOC_000590	Sh2d1b1	TSS2608	chr1:172207410-172216132	1433	0.111085	0
TCONS_00001130	=	NM_001039593	XLOC_000591	1700015E13Rik	TSS2613	chr1:172228129-172520482	2784	0	0
TCONS_00001132	=	NM_177068	XLOC_000592	Olfml2b	TSS2624	chr1:172574662-172612920	3095	28.514	60.8141
TCONS_00001133	j	NM_177068	XLOC_000592	Olfml2b	TSS2625	chr1:172574662-172612920	2471	0	4.38688
TCONS_00001134	=	NM_144559	XLOC_000595	Fcgr4	TSS2631	chr1:172889781-172989534	1250	3.3896	0.412999
TCONS_00001135	j	NM_001081275	XLOC_000596	1700009P17Rik	TSS2634	chr1:173043003-173057265	1043	0.305609	0.148992
TCONS_00001136	j	NM_001081275	XLOC_000596	1700009P17Rik	TSS2633	chr1:173043003-173057265	2264	0.0211276	0.122712
TCONS_00001138	j	NM_001081275	XLOC_000596	1700009P17Rik	TSS2638	chr1:173043003-173057265	640	0	0.316614
TCONS_00001140	=	NM_008623	XLOC_000597	Mpz	TSS2641	chr1:173080843-173091537	1993	3.30844e-05	0.000269448
TCONS_00001141	j	NM_008623	XLOC_000597	Mpz	TSS2643	chr1:173080843-173091537	711	0	0.056473
TCONS_00001143	=	NM_001243062	XLOC_000599	Nr1i3	TSS2648	chr1:173144100-173152645	1308	0	0
TCONS_00001144	=	NM_001243063	XLOC_000599	Nr1i3	TSS2648	chr1:173144100-173152645	1411	0	0
TCONS_00001145	=	NM_009803	XLOC_000599	Nr1i3	TSS2648	chr1:173144100-173152645	1414	0.256092	0
TCONS_00001146	=	NM_013474	XLOC_000600	Apoa2	TSS2649	chr1:173155184-173156510	521	0.873663	0.612173
TCONS_00001147	=	NM_172845	XLOC_000601	Adamts4	TSS2650	chr1:173159702-173192595	6321	0.644068	12.5232
TCONS_00001148	=	NM_020579	XLOC_000602	B4galt3	TSS2652	chr1:173200458-173211495	1998	9.33718	11.2203
TCONS_00001149	=	NM_001128609	XLOC_000603	Dedd	TSS2654	chr1:173259275-173275776	2733	2.6477	0.528567
TCONS_00001150	=	NM_011615	XLOC_000603	Dedd	TSS2654	chr1:173259275-173275776	2700	2.88079	1.51854
TCONS_00001151	=	NM_011070	XLOC_000604	Pfdn2	TSS2657	chr1:173275829-173290929	1698	20.4973	17.0652
TCONS_00001152	=	NM_001122680	XLOC_000605	Pvrl4	TSS2658	chr1:173300300-173318418	3429	0	0
TCONS_00001153	=	NM_027893	XLOC_000605	Pvrl4	TSS2658	chr1:173300300-173318418	3504	0	0
TCONS_00001155	j	NM_001005508	XLOC_000606	Arhgap30	TSS2665	chr1:173318524-173340540	4579	0.0444888	0.0728775
TCONS_00001156	=	NM_001005508	XLOC_000606	Arhgap30	TSS2665	chr1:173318524-173340540	4487	0.446861	3.3595e-06
TCONS_00001157	j	NM_001005508	XLOC_000606	Arhgap30	TSS2667	chr1:173318524-173340540	3494	0.0767681	0.143426
TCONS_00001158	j	NM_009480	XLOC_000607	Usf1	TSS2669	chr1:173340619-173350500	4271	0.579045	0.709339
TCONS_00001159	=	NM_009480	XLOC_000607	Usf1	TSS2671	chr1:173340619-173350500	1821	21.7922	24.5478
TCONS_00001161	=	NM_172647	XLOC_000608	F11r	TSS2675	chr1:173367675-173394829	2482	3.69198	1.97836
TCONS_00001162	=	NM_019484	XLOC_000609	Refbp2	TSS2680	chr1:173433608-173434881	1273	2.47536	3.13285
TCONS_00001163	j	NM_018729	XLOC_000610	Cd244	TSS2681	chr1:173481540-173517515	3837	0	0
TCONS_00001165	=	NM_018729	XLOC_000610	Cd244	TSS2684	chr1:173481540-173517515	3758	0.023533	0
TCONS_00001166	j	NM_018729	XLOC_000610	Cd244	TSS2687	chr1:173481540-173517515	2818	0	0.0059553
TCONS_00001168	=	NM_007649	XLOC_000611	Cd48	TSS2690	chr1:173612185-173635388	1142	1.86695	0.279938
TCONS_00001170	=	NM_013489	XLOC_000614	Cd84	TSS2696	chr1:173769827-173820849	3291	0.75498	0.00403831
TCONS_00001171	=	NM_030710	XLOC_000615	Slamf6	TSS2698	chr1:173847610-173879069	2443	0.0410613	0
TCONS_00001172	=	NM_009938	XLOC_000616	Copa	TSS2700	chr1:173996143-174052463	4629	39.2518	57.379
TCONS_00001173	=	NM_001159525	XLOC_000617	Pex19	TSS2703	chr1:174056885-174066880	2855	0	0
TCONS_00001174	=	NM_023041	XLOC_000617	Pex19	TSS2703	chr1:174056885-174066880	3131	24.2742	21.1816
TCONS_00001175	=	NM_153555	XLOC_000618	Dcaf8	TSS2705	chr1:174078145-174126524	3743	13.1753	10.3581
TCONS_00001176	=	NM_080419	XLOC_000620	Igsf8	TSS2711	chr1:174242474-174249966	2232	20.8362	21.6094
TCONS_00001177	=	NM_001039484	XLOC_000621	Kcnj10	TSS2712	chr1:174271340-174304216	5407	3.31826	0.350875
TCONS_00001178	=	NM_026234	XLOC_000622	Pigm	TSS2715	chr1:174306661-174314230	7569	2.22717	3.55122
TCONS_00001180	j	NM_033608	XLOC_000624	Igsf9	TSS2719	chr1:174411959-174429279	4127	0	2.62828e-05
TCONS_00001181	=	NM_001145800	XLOC_000624	Igsf9	TSS2720	chr1:174411959-174429279	4135	0.0422486	0
TCONS_00001183	j	NM_033608	XLOC_000624	Igsf9	TSS2727	chr1:174411959-174429279	3275	0	0
TCONS_00001184	j	NM_033608	XLOC_000624	Igsf9	TSS2728	chr1:174411959-174429279	3332	0.0544574	0
TCONS_00001185	j	NM_033608	XLOC_000624	Igsf9	TSS2733	chr1:174411959-174429279	2351	0	0
TCONS_00001186	=	NM_178598	XLOC_000625	Tagln2	TSS2735	chr1:174430376-174437506	1382	134.398	195.904
TCONS_00001187	=	NM_027972	XLOC_000626	Ccdc19	TSS2736	chr1:174451260-174493848	1822	0.462707	0.106071
TCONS_00001192	=	NM_177723	XLOC_000627	Vsig8	TSS2747	chr1:174451260-174493848	1801	0	0
TCONS_00001193	=	NR_027644	XLOC_000627	Vsig8	TSS2748	chr1:174451260-174493848	1520	0.0842794	0
TCONS_00001194	=	NM_007768	XLOC_000628	Crp	TSS2752	chr1:174628186-174630097	1698	0	0.103031
TCONS_00001196	=	NM_001001809	XLOC_000630	Olfr218	TSS2754	chr1:175133488-175134430	942	0	0
TCONS_00001197	=	NM_146881	XLOC_000631	Olfr1404	TSS2755	chr1:175145737-175146771	1034	0	0
TCONS_00001198	=	NM_146651	XLOC_000632	Olfr418-ps1	TSS2756	chr1:175200277-175201268	991	0	0
TCONS_00001199	=	NM_001013779	XLOC_000633	Aim2	TSS2758	chr1:175349260-175396167	2537	0	0.0931168
TCONS_00001200	=	NM_175026	XLOC_000635	Pyhin1	TSS2767	chr1:175560989-175578059	3497	0.145543	0.0231123
TCONS_00001201	=	NM_001162938	XLOC_000636	Pydc3	TSS2771	chr1:175603810-175628523	2987	2.89424e-05	0
TCONS_00001202	=	NM_146717	XLOC_000637	Olfr433	TSS2774	chr1:175972063-175973067	1004	0	0
TCONS_00001203	=	NM_146716	XLOC_000638	Olfr432	TSS2775	chr1:175980505-175981444	939	0	0
TCONS_00001204	=	NM_146718	XLOC_000639	Olfr430	TSS2776	chr1:175999430-176000384	954	0	0
TCONS_00001210	=	NM_011465	XLOC_000645	Spna1	TSS2782	chr1:176102906-176178580	8405	0	0.0289066
TCONS_00001211	=	NM_025470	XLOC_000646	1810030J14Rik	TSS2786	chr1:176260648-176263008	803	5.19494	4.58635
TCONS_00001214	=	NM_146761	XLOC_000649	Olfr414	TSS2789	chr1:176360560-176361515	955	0	0
TCONS_00001215	=	NM_207694	XLOC_000650	Olfr220	TSS2790	chr1:176378755-176379733	978	0	0
TCONS_00001216	=	NM_019445	XLOC_000651	Fmn2	TSS2791	chr1:176431955-176752861	6442	0.396436	0.000543234
TCONS_00001217	j	NM_019445	XLOC_000651	Fmn2	TSS2795	chr1:176431955-176752861	1629	0.0576547	0.0241371
TCONS_00001218	=	NM_133809	XLOC_000652	Kmo	TSS2797	chr1:177562117-177591180	2498	0.10333	0
TCONS_00001219	j	NM_133809	XLOC_000652	Kmo	TSS2797	chr1:177562117-177591180	2462	0	0
TCONS_00001221	=	NM_012012	XLOC_000654	Exo1	TSS2802	chr1:177810908-177843619	5506	0	0
TCONS_00001222	j	NM_012012	XLOC_000654	Exo1	TSS2803	chr1:177810908-177843619	5967	0.0641875	0
TCONS_00001223	j	NM_012012	XLOC_000654	Exo1	TSS2806	chr1:177810908-177843619	5168	0	0.00792072
TCONS_00001225	=	NM_029756	XLOC_000655	Sdccag8	TSS2812	chr1:178744942-179189151	7782	2.09435	3.04128
TCONS_00001226	=	NM_001012330	XLOC_000656	Zfp238	TSS2818	chr1:179359568-179380897	3840	0	0.147466
TCONS_00001227	=	NM_013915	XLOC_000656	Zfp238	TSS2819	chr1:179359568-179380897	4946	0	0.754147
TCONS_00001229	=	NM_001034899	XLOC_000659	Gm16432	TSS2830	chr1:179866747-180102768	1663	0	0.0248812
TCONS_00001232	=	NM_024282	XLOC_000660	Pppde1	TSS2831	chr1:180117547-180190037	4213	6.65244	7.65707
TCONS_00001233	=	NM_025511	XLOC_000661	Fam36a	TSS2842	chr1:180248411-180271591	448	43.9699	29.9943
TCONS_00001235	=	NM_026626	XLOC_000662	Efcab2	TSS2849	chr1:180335636-180421112	9863	0.376571	0.37962
TCONS_00001237	=	NM_001161665	XLOC_000663	Kif26b	TSS2858	chr1:180457910-181448246	15093	0.337406	1.206
TCONS_00001238	j	NM_001161665	XLOC_000663	Kif26b	TSS2860	chr1:180457910-181448246	11048	0.48936	0.480813
TCONS_00001239	=	NM_146105	XLOC_000664	Cnst	TSS2863	chr1:181476659-181557648	4545	23.7312	4.59729
TCONS_00001240	=	NM_178653	XLOC_000665	Sccpdh	TSS2865	chr1:181598357-181617315	1922	15.0714	10.7472
TCONS_00001241	=	NM_001033285	XLOC_000666	Cdc42bpa	TSS2867	chr1:181890430-182126151	8656	5.71229	7.73477
TCONS_00001243	=	NM_001081175	XLOC_000668	Itpkb	TSS2875	chr1:182257099-182413649	6456	21.8993	62.4564
TCONS_00001244	=	NM_007415	XLOC_000669	Parp1	TSS2889	chr1:182499035-182531385	3827	11.4179	6.0772
TCONS_00001247	j	NM_001103182	XLOC_000670	Lin9	TSS2891	chr1:182569075-182620818	4502	0.208834	0.0364937
TCONS_00001248	=	NM_175186	XLOC_000670	Lin9	TSS2893	chr1:182569075-182620818	1679	0	0
TCONS_00001249	=	NM_001103182	XLOC_000670	Lin9	TSS2893	chr1:182569075-182620818	2976	0.806281	0.202209
TCONS_00001250	=	NM_133225	XLOC_000671	Acbd3	TSS2895	chr1:182656163-182686237	5383	7.89532	12.345
TCONS_00001254	=	NM_145943	XLOC_000674	BC031781	TSS2905	chr1:182781281-182798245	3190	5.77397	8.77201
TCONS_00001255	=	NM_177099	XLOC_000675	Lefty2	TSS2906	chr1:182823249-182829233	2461	0	0.027639
TCONS_00001256	=	NM_133705	XLOC_000676	Pycr2	TSS2908	chr1:182833288-182838219	1599	20.53	14.5717
TCONS_00001258	=	NM_010094	XLOC_000677	Lefty1	TSS2913	chr1:182863646-182868592	1604	0	0.000343485
TCONS_00001259	j	NM_010094	XLOC_000677	Lefty1	TSS2910	chr1:182863646-182868592	4241	0.0414208	0
TCONS_00001260	=	NM_144794	XLOC_000678	Tmem63a	TSS2918	chr1:182872648-182905235	3239	23.6963	25.0074
TCONS_00001261	=	NM_001033819	XLOC_000679	9130409I23Rik	TSS2919	chr1:182981367-182990798	1898	0	0
TCONS_00001262	=	NM_030131	XLOC_000680	Cnih4	TSS2920	chr1:183081061-183099125	3268	10.8713	7.71336
TCONS_00001263	=	NM_001160211	XLOC_000682	Cnih3	TSS2935	chr1:183215622-183390772	2670	0.111567	0
TCONS_00001264	=	NM_001160212	XLOC_000682	Cnih3	TSS2935	chr1:183215622-183390772	2526	0	0.0108234
TCONS_00001266	=	NM_012058	XLOC_000685	Srp9	TSS2947	chr1:184054867-184062546	1388	45.3249	32.896
TCONS_00001274	=	NM_173378	XLOC_000689	Trp53bp2	TSS2966	chr1:184339274-184392567	4370	5.69244	9.5581
TCONS_00001275	=	NM_001145806	XLOC_000690	Capn8	TSS2969	chr1:184495110-184567467	2483	0	0
TCONS_00001278	j	NM_144796	XLOC_000692	Susd4	TSS2985	chr1:184694327-184826719	3068	2.69479	0.00368375
TCONS_00001279	=	NM_144796	XLOC_000692	Susd4	TSS2987	chr1:184694327-184826719	2969	5.55817e-05	0
TCONS_00001283	j	NM_144796	XLOC_000692	Susd4	TSS2993	chr1:184694327-184826719	3611	0.0931746	0.185649
TCONS_00001284	=	NM_016928	XLOC_000693	Tlr5	TSS2997	chr1:184884562-184906175	3199	0.31905	0.325104
TCONS_00001286	j	NM_016928	XLOC_000693	Tlr5	TSS3009	chr1:184884562-184906175	3143	0	0
TCONS_00001287	j	NM_016928	XLOC_000693	Tlr5	TSS3010	chr1:184884562-184906175	3286	0	0
TCONS_00001289	=	NM_022019	XLOC_000694	Dusp10	TSS3012	chr1:185858279-185899515	2712	2.29135	1.10495
TCONS_00001293	=	NM_001163754	XLOC_000697	Rab3gap2	TSS3019	chr1:187027993-187153280	6988	2.245	2.54311
TCONS_00001298	=	NM_011794	XLOC_000701	Bpnt1	TSS3024	chr1:187155973-187181648	2182	15.759	7.7711
TCONS_00001299	=	NM_029735	XLOC_000702	Eprs	TSS3026	chr1:187186927-187252234	4850	7.23571	10.4709
TCONS_00001300	=	NM_001033286	XLOC_000703	Slc30a10	TSS3029	chr1:187252311-187292640	5835	0.0428296	0
TCONS_00001301	j	NM_001033286	XLOC_000703	Slc30a10	TSS3029	chr1:187252311-187292640	6507	0	0.0288563
TCONS_00001302	j	NM_001033286	XLOC_000703	Slc30a10	TSS3030	chr1:187252311-187292640	5029	0	0
TCONS_00001307	=	NM_033077	XLOC_000707	D1Pas1	TSS3044	chr1:188791294-188794506	3212	0	0
TCONS_00001308	=	NR_040554	XLOC_000708	1700007P06Rik	TSS3046	chr1:188872173-189039325	823	0	0
TCONS_00001309	=	NM_026367	XLOC_000709	Gpatch2	TSS3047	chr1:189039389-189175798	4549	1.38389	2.14227
TCONS_00001313	=	NM_011935	XLOC_000710	Esrrg	TSS3073	chr1:189432535-190038763	5260	0	0.123397
TCONS_00001318	=	NM_008976	XLOC_000712	Ptpn14	TSS3078	chr1:191552146-191700903	10744	3.77259	5.48694
TCONS_00001319	j	NM_008976	XLOC_000712	Ptpn14	TSS3081	chr1:191552146-191700903	10148	0.89134	1.10729
TCONS_00001320	=	NM_001199020	XLOC_000713	Angel2	TSS3083	chr1:192748986-192771361	3095	0	0.000374651
TCONS_00001321	=	NM_021421	XLOC_000713	Angel2	TSS3084	chr1:192748986-192771361	3230	5.45831	5.50997
TCONS_00001322	=	NR_037578	XLOC_000713	Angel2	TSS3084	chr1:192748986-192771361	3189	0.162124	0.359673
TCONS_00001323	=	NR_037579	XLOC_000713	Angel2	TSS3084	chr1:192748986-192771361	2904	2.67002	1.87105
TCONS_00001325	j	NM_001199020	XLOC_000713	Angel2	TSS3090	chr1:192748986-192771361	2379	0	0
TCONS_00001328	=	NR_027298	XLOC_000714	A230020J21Rik	TSS3103	chr1:192829696-192886814	1649	0	0
TCONS_00001329	=	NM_029336	XLOC_000715	1700022P22Rik	TSS3104	chr1:192829696-192886814	428	0	0
TCONS_00001330	=	NM_198654	XLOC_000717	Nsl1	TSS3107	chr1:192886899-192908437	2973	0	0
TCONS_00001331	=	NM_030060	XLOC_000718	Batf3	TSS3110	chr1:192921747-192932981	712	0.427087	0.431171
TCONS_00001334	=	NM_025864	XLOC_000720	Tmem206	TSS3118	chr1:193149738-193220920	16668	0.942828	2.19778
TCONS_00001335	j	NM_178632	XLOC_000721	Ints7	TSS3119	chr1:193361111-193447569	5459	0.493823	2.13678
TCONS_00001336	=	NM_178632	XLOC_000721	Ints7	TSS3120	chr1:193361111-193447569	5320	3.12505	5.53966
TCONS_00001337	=	NM_172266	XLOC_000722	Lpgat1	TSS3127	chr1:193541902-193608134	7043	4.82566	15.2978
TCONS_00001338	=	NM_001134829	XLOC_000722	Lpgat1	TSS3128	chr1:193541902-193608134	7064	6.03979	11.9722
TCONS_00001339	j	NM_010892	XLOC_000724	Nek2	TSS3131	chr1:193644260-193656998	3927	0.0992215	0
TCONS_00001340	=	NM_010892	XLOC_000724	Nek2	TSS3133	chr1:193644260-193656998	3197	0.357578	0.141966
TCONS_00001341	=	NM_009579	XLOC_000725	Slc30a1	TSS3135	chr1:193717950-193737288	5230	2.16237	2.02392
TCONS_00001343	=	NM_023727	XLOC_000726	Rd3	TSS3136	chr1:193801253-193812429	3720	4.39748e-05	0
TCONS_00001345	=	NR_033536	XLOC_000728	Gm10516	TSS3143	chr1:193920882-193974983	2612	0.956019	0.0602198
TCONS_00001346	=	NM_001038607	XLOC_000729	Kcnh1	TSS3148	chr1:194014706-194334094	7062	0.25402	1.8059e-05
TCONS_00001347	=	NM_010600	XLOC_000729	Kcnh1	TSS3148	chr1:194014706-194334094	7143	0.168646	0
TCONS_00001351	=	NR_040468	XLOC_000731	1700065J18Rik	TSS3156	chr1:194667807-194683150	404	0	0.136415
TCONS_00001354	=	NM_016851	XLOC_000733	Irf6	TSS3167	chr1:194979305-194998616	4124	0.868749	0.0645753
TCONS_00001355	j	NM_016851	XLOC_000733	Irf6	TSS3169	chr1:194979305-194998616	3977	0.00434429	0.0275266
TCONS_00001357	=	NM_001160360	XLOC_000734	A130010J15Rik	TSS3171	chr1:194999662-195027740	3630	0	0
TCONS_00001358	=	NM_001160359	XLOC_000734	A130010J15Rik	TSS3172	chr1:194999662-195027740	3782	0.125486	0
TCONS_00001359	=	NM_181048	XLOC_000734	A130010J15Rik	TSS3172	chr1:194999662-195027740	3792	0.708102	1.0079
TCONS_00001360	j	NM_181048	XLOC_000734	A130010J15Rik	TSS3173	chr1:194999662-195027740	3848	0	0.0795105
TCONS_00001363	=	NM_008484	XLOC_000737	Lamb3	TSS3183	chr1:195128186-195170188	4055	0.140586	0.0444095
TCONS_00001364	j	NM_008484	XLOC_000737	Lamb3	TSS3185	chr1:195128186-195170188	3457	0.139649	0
TCONS_00001365	j	NM_008484	XLOC_000737	Lamb3	TSS3189	chr1:195128186-195170188	1388	0.111616	0.191339
TCONS_00001367	=	NM_008882	XLOC_000738	Plxna2	TSS3194	chr1:196445803-196643420	11035	0.0141162	0.00148927
TCONS_00001368	=	NM_001111059	XLOC_000739	Cd34	TSS3201	chr1:196765014-196803169	2621	10.8101	17.5487
TCONS_00001369	=	NM_133654	XLOC_000739	Cd34	TSS3201	chr1:196765014-196803169	2465	23.541	28.7448
TCONS_00001370	=	NR_015566	XLOC_000740	A330023F24Rik	TSS3203	chr1:196843592-196867396	5195	0.354212	0.0949533
TCONS_00001378	j	NM_011441	XLOC_000744	Sox17	TSS3221	chr1:4481008-4486808	4788	0.190911	0
TCONS_00001379	=	NM_011441	XLOC_000744	Sox17	TSS3221	chr1:4481008-4486808	3130	0	0.00589815
TCONS_00001380	j	NM_001177658	XLOC_000745	Mrpl15	TSS3223	chr1:4685543-4775821	1461	13.3895	5.95836
TCONS_00001381	=	NM_001177658	XLOC_000745	Mrpl15	TSS3223	chr1:4685543-4775821	4203	0.143549	0.0435898
TCONS_00001382	=	NM_025300	XLOC_000745	Mrpl15	TSS3223	chr1:4685543-4775821	1918	0.263456	0.503892
TCONS_00001383	=	NR_033530	XLOC_000745	Mrpl15	TSS3223	chr1:4685543-4775821	1763	0.324155	0.0473466
TCONS_00001384	j	NM_001177658	XLOC_000745	Mrpl15	TSS3223	chr1:4685543-4775821	662	0.638632	0
TCONS_00001386	=	NM_021374	XLOC_000746	Rgs20	TSS3226	chr1:4893923-5060366	2463	0.00534301	0.312062
TCONS_00001388	j	NM_001177795	XLOC_000746	Rgs20	TSS3230	chr1:4893923-5060366	1619	0.0374814	0.069536
TCONS_00001389	=	NM_010342	XLOC_000747	Npbwr1	TSS3231	chr1:5903787-5907479	3692	0	0
TCONS_00001390	=	NM_027671	XLOC_000748	Sntg1	TSS3234	chr1:8349829-9290203	4193	0	0.00034543
TCONS_00001391	j	NM_027671	XLOC_000748	Sntg1	TSS3234	chr1:8349829-9290203	2922	0	0
TCONS_00001392	j	NR_015470	XLOC_000750	2610203C22Rik	TSS3236	chr1:9538126-9621353	7528	0	0
TCONS_00001393	=	NR_015470	XLOC_000750	2610203C22Rik	TSS3236	chr1:9538126-9621353	3804	0.374165	0.62687
TCONS_00001394	j	NM_008651	XLOC_000751	Mybl1	TSS3246	chr1:9657490-9690446	3046	0	0
TCONS_00001395	j	NM_008651	XLOC_000751	Mybl1	TSS3246	chr1:9657490-9690446	3343	0.011607	0.0141722
TCONS_00001396	=	NM_008651	XLOC_000751	Mybl1	TSS3245	chr1:9657490-9690446	5115	0.140547	0
TCONS_00001398	=	NM_173443	XLOC_000752	Vcpip1	TSS3249	chr1:9708053-9761337	10054	2.77936	3.81662
TCONS_00001399	=	NR_024067	XLOC_000753	Snhg6	TSS3250	chr1:9932105-9934284	407	16.9747	10.341
TCONS_00001400	j	NR_024067	XLOC_000753	Snhg6	TSS3251	chr1:9932105-9934284	1275	0.862812	1.94964
TCONS_00001404	=	NM_145692	XLOC_000756	Lrrc67	TSS3257	chr1:9958706-9999211	1407	0.0362382	0.0573812
TCONS_00001405	=	NM_027033	XLOC_000756	Lrrc67	TSS3257	chr1:9958706-9999211	784	0.0298707	0
TCONS_00001407	=	NM_013715	XLOC_000757	Cops5	TSS3259	chr1:10014695-10028009	1239	30.0922	18.5125
TCONS_00001408	=	NM_001102430	XLOC_000758	Arfgef1	TSS3264	chr1:10127587-10224377	7412	1.39297	3.04862
TCONS_00001409	=	NM_177834	XLOC_000759	Cpa6	TSS3265	chr1:10314774-10710024	1930	1.06682	0.0952179
TCONS_00001411	j	NM_172841	XLOC_000761	Slco5a1	TSS3270	chr1:12856579-12982822	6205	9.86554e-05	0
TCONS_00001412	=	NM_172841	XLOC_000761	Slco5a1	TSS3273	chr1:12856579-12982822	8511	0.092589	0
TCONS_00001413	j	NM_172841	XLOC_000761	Slco5a1	TSS3274	chr1:12856579-12982822	8436	0	0
TCONS_00001416	=	NM_001077695	XLOC_000763	Ncoa2	TSS3286	chr1:13129199-13364164	8006	0	0.289474
TCONS_00001417	=	NM_008678	XLOC_000763	Ncoa2	TSS3286	chr1:13129199-13364164	8213	0.350794	1.83405
TCONS_00001418	=	NM_028173	XLOC_000764	Tram1	TSS3287	chr1:13554782-13579945	2888	13.8054	25.7194
TCONS_00001420	=	NM_145381	XLOC_000765	Lactb2	TSS3291	chr1:13606537-13650602	11251	0.980388	0.918453
TCONS_00001421	=	NR_004447	XLOC_000766	Gm5523	TSS3293	chr1:13775689-13782857	1245	0.371725	0.185928
TCONS_00001422	j	NM_010164	XLOC_000767	Eya1	TSS3295	chr1:14158820-14300327	3753	0	0.105673
TCONS_00001423	j	NM_010164	XLOC_000767	Eya1	TSS3295	chr1:14158820-14300327	4025	0.427781	0.227712
TCONS_00001424	j	NM_010164	XLOC_000767	Eya1	TSS3295	chr1:14158820-14300327	3932	0	0.436033
TCONS_00001425	=	NM_010164	XLOC_000767	Eya1	TSS3294	chr1:14158820-14300327	4330	0	0
TCONS_00001427	=	NM_010827	XLOC_000768	Msc	TSS3297	chr1:14743276-14765899	1715	0.174612	0.125765
TCONS_00001428	=	NM_177781	XLOC_000769	Trpa1	TSS3300	chr1:14862728-14909539	4263	0	0.0291524
TCONS_00001430	=	NM_001033288	XLOC_000770	Gm106	TSS3302	chr1:15795045-15883134	11998	0.0748558	0.0467193
TCONS_00001433	=	NM_001243238	XLOC_000771	4930444P10Rik	TSS3308	chr1:16056059-16083122	717	0	0
TCONS_00001434	=	NM_011291	XLOC_000772	Rpl7	TSS3309	chr1:16091375-16094514	934	540.179	455.669
TCONS_00001435	=	NM_001111272	XLOC_000773	Stau2	TSS3310	chr1:16218890-16509738	2759	1.99104	1.95836
TCONS_00001436	=	NM_025303	XLOC_000773	Stau2	TSS3310	chr1:16218890-16509738	2890	0.0694354	0.0240067
TCONS_00001437	j	NM_025303	XLOC_000773	Stau2	TSS3312	chr1:16218890-16509738	2952	0.499685	1.29217
TCONS_00001438	=	NM_025773	XLOC_000775	Ube2w	TSS3316	chr1:16553660-16609368	2354	9.8655	12.648
TCONS_00001439	j	NM_026456	XLOC_000776	Tceb1	TSS3318	chr1:16631742-16647200	1902	0.885343	0
TCONS_00001440	j	NM_026456	XLOC_000776	Tceb1	TSS3319	chr1:16631742-16647200	2142	6.22066	3.13266
TCONS_00001441	=	NM_026456	XLOC_000776	Tceb1	TSS3318	chr1:16631742-16647200	2080	20.2099	8.64315
TCONS_00001442	j	NM_020604	XLOC_000777	Jph1	TSS3321	chr1:16954619-17088065	4481	0.118295	0.0333292
TCONS_00001443	=	NM_020604	XLOC_000777	Jph1	TSS3321	chr1:16954619-17088065	4807	0.913268	0.312217
TCONS_00001450	j	NM_153179	XLOC_000783	Pkhd1	TSS3329	chr1:20047859-20608138	1465	0	0
TCONS_00001451	j	NM_153179	XLOC_000783	Pkhd1	TSS3330	chr1:20047859-20608138	2423	0	0
TCONS_00001454	=	NM_008563	XLOC_000785	Mcm3	TSS3335	chr1:20793094-20810294	2886	1.82949	2.50269
TCONS_00001455	=	NR_040492	XLOC_000786	6720483E21Rik	TSS3337	chr1:20878729-20985994	1120	0	0
TCONS_00001457	=	NM_133252	XLOC_000788	Tram2	TSS3341	chr1:20986142-21069306	6631	1.2009	6.42707
TCONS_00001458	=	NR_002858	XLOC_000790	Gm4956	TSS3346	chr1:21208662-21342280	1148	5.36027	22.9991
TCONS_00001459	j	NM_001160139	XLOC_000793	Kcnq5	TSS3357	chr1:21388467-21952647	5161	0	0
TCONS_00001460	=	NM_001160139	XLOC_000793	Kcnq5	TSS3363	chr1:21388467-21952647	6980	0.184348	0
TCONS_00001461	=	NM_023872	XLOC_000793	Kcnq5	TSS3363	chr1:21388467-21952647	6923	4.17158e-05	0
TCONS_00001462	j	NM_001160139	XLOC_000793	Kcnq5	TSS3364	chr1:21388467-21952647	7166	0	0.0132451
TCONS_00001463	j	NM_053270	XLOC_000794	Rims1	TSS3368	chr1:22275990-22812563	3817	17.6663	0.506557
TCONS_00001464	=	NM_001012623	XLOC_000794	Rims1	TSS3373	chr1:22275990-22812563	3799	0	0.00432844
TCONS_00001465	=	NM_001012624	XLOC_000794	Rims1	TSS3373	chr1:22275990-22812563	3727	0.0906547	0
TCONS_00001466	=	NM_001012625	XLOC_000794	Rims1	TSS3373	chr1:22275990-22812563	3574	0.104591	0
TCONS_00001467	=	NM_053270	XLOC_000794	Rims1	TSS3373	chr1:22275990-22812563	4066	0	0
TCONS_00001470	=	NM_001081079	XLOC_000796	Ogfrl1	TSS3375	chr1:23373262-23390014	4844	5.02464	1.57355
TCONS_00001471	j	NM_001081079	XLOC_000796	Ogfrl1	TSS3375	chr1:23373262-23390014	4847	2.12242	0.695521
TCONS_00001472	=	NM_028534	XLOC_000797	Smap1	TSS3377	chr1:23768764-23929208	2259	12.3418	18.1702
TCONS_00001473	=	NM_026503	XLOC_000798	1110058L19Rik	TSS3380	chr1:24002777-24012479	667	20.248	11.4886
TCONS_00001474	=	NM_026604	XLOC_000799	Fam135a	TSS3381	chr1:24017596-24107329	6467	0.258278	0.869645
TCONS_00001476	j	NM_026604	XLOC_000799	Fam135a	TSS3393	chr1:24017596-24107329	4586	0.165662	1.25829
TCONS_00001477	j	NM_026604	XLOC_000799	Fam135a	TSS3381	chr1:24017596-24107329	5886	0	0
TCONS_00001478	j	NM_026604	XLOC_000799	Fam135a	TSS3381	chr1:24017596-24107329	8098	0.00432182	0.830551
TCONS_00001479	j	NM_026604	XLOC_000799	Fam135a	TSS3381	chr1:24017596-24107329	6135	0	0
TCONS_00001480	j	NM_007733	XLOC_000800	Col19a1	TSS3395	chr1:24264521-24594276	7373	0	0.0106383
TCONS_00001481	j	NM_007733	XLOC_000800	Col19a1	TSS3396	chr1:24264521-24594276	7965	0	1.50516e-06
TCONS_00001482	=	NM_007733	XLOC_000800	Col19a1	TSS3397	chr1:24264521-24594276	10542	0	0
TCONS_00001483	j	NM_175642	XLOC_000801	Bai3	TSS3401	chr1:25124320-25887090	2863	1.49633	0.165104
TCONS_00001484	j	NM_175642	XLOC_000801	Bai3	TSS3402	chr1:25124320-25887090	2924	0	1.08302e-05
TCONS_00001485	j	NM_175642	XLOC_000801	Bai3	TSS3403	chr1:25124320-25887090	3629	0	0
TCONS_00001486	=	NM_175642	XLOC_000801	Bai3	TSS3404	chr1:25124320-25887090	5522	0.212457	0
TCONS_00001487	=	NM_001204913	XLOC_000802	Gm20172	TSS3407	chr1:25124320-25887090	1551	0	0.0134741
TCONS_00001490	=	NM_001081080	XLOC_000805	Phf3	TSS3416	chr1:30859134-30930741	7561	0.0410727	2.00214
TCONS_00001491	j	NM_001081080	XLOC_000805	Phf3	TSS3414	chr1:30859134-30930741	4560	0.905604	2.23461
TCONS_00001492	j	NR_002688	XLOC_000806	Gm13363	TSS3418	chr1:30997145-31006600	3349	6.73925	6.20615
TCONS_00001493	=	NM_011200	XLOC_000806	Ptp4a1	TSS3421	chr1:30997145-31006600	4129	1.58335	1.96848
TCONS_00001494	=	NR_002688	XLOC_000806	Gm13363	TSS3421	chr1:30997145-31006600	2784	25.8785	16.4629
TCONS_00001502	=	NM_008922	XLOC_000825	Prim2	TSS3447	chr1:33510655-33728052	1937	2.69876	4.26308
TCONS_00001503	=	NM_145392	XLOC_000826	Bag2	TSS3448	chr1:33802328-33814595	1815	33.1697	10.3331
TCONS_00001504	=	NM_133817	XLOC_000827	Zfp451	TSS3453	chr1:33818240-33871407	3650	0.945184	2.42757
TCONS_00001505	j	NM_133817	XLOC_000827	Zfp451	TSS3451	chr1:33818240-33871407	12750	0.708352	1.86799
TCONS_00001506	=	NM_001161816	XLOC_000828	Gm15455	TSS3454	chr1:33892743-33895759	3016	0.3482	0.507322
TCONS_00001507	j	NM_177235	XLOC_000829	Bend6	TSS3457	chr1:33908849-33964617	2173	0	0
TCONS_00001508	=	NM_177235	XLOC_000829	Bend6	TSS3458	chr1:33908849-33964617	2292	0.723936	0.146066
TCONS_00001511	=	NM_027159	XLOC_000832	Ccdc115	TSS3462	chr1:34493514-34506227	1705	8.79636	6.93957
TCONS_00001515	=	NM_001160235	XLOC_000837	Fam168b	TSS3472	chr1:34870062-34899895	5059	3.8448	0.678338
TCONS_00001516	=	NM_001160236	XLOC_000837	Fam168b	TSS3472	chr1:34870062-34899895	5044	1.5602	4.41364
TCONS_00001517	=	NM_174997	XLOC_000837	Fam168b	TSS3472	chr1:34870062-34899895	5023	24.3475	29.3347
TCONS_00001518	=	NM_198899	XLOC_000838	Uggt1	TSS3474	chr1:36196872-36301147	9029	2.69368	3.41554
TCONS_00001519	j	NM_198899	XLOC_000838	Uggt1	TSS3477	chr1:36196872-36301147	2083	6.34511	9.61371
TCONS_00001524	=	NM_172652	XLOC_000840	4632411B12Rik	TSS3489	chr1:36390947-36426026	4663	12.0868	10.4634
TCONS_00001526	=	NM_001013374	XLOC_000841	Lman2l	TSS3490	chr1:36475494-36502094	6770	3.12424	5.41859
TCONS_00001527	j	NM_153502	XLOC_000843	Ankrd23	TSS3497	chr1:36586974-36604233	5849	0.802933	0.819488
TCONS_00001528	j	NM_153502	XLOC_000843	Ankrd23	TSS3497	chr1:36586974-36604233	7908	0.00556617	0.117928
TCONS_00001530	=	NM_001126047	XLOC_000844	Sema4c	TSS3501	chr1:36605486-36740028	3805	0.770543	3.31087
TCONS_00001531	j	NM_001126047	XLOC_000844	Sema4c	TSS3500	chr1:36605486-36740028	3512	0.151169	0.919567
TCONS_00001532	j	NM_001126046	XLOC_000844	Fam178b	TSS3503	chr1:36605486-36740028	1034	0.288585	0
TCONS_00001533	j	NM_001126046	XLOC_000844	Fam178b	TSS3503	chr1:36605486-36740028	1265	0	0.00842641
TCONS_00001534	=	NM_027957	XLOC_000844	Fam178b	TSS3516	chr1:36605486-36740028	905	0	0
TCONS_00001535	=	NM_001126046	XLOC_000844	Fam178b	TSS3519	chr1:36605486-36740028	2282	0.00670299	0
TCONS_00001537	j	NM_146107	XLOC_000845	Actr1b	TSS3523	chr1:36754957-36766946	3370	1.58493	4.79435
TCONS_00001538	=	NM_146107	XLOC_000845	Actr1b	TSS3523	chr1:36754957-36766946	3339	40.0544	24.0938
TCONS_00001539	j	NM_018872	XLOC_000846	Tmem131	TSS3525	chr1:36843577-36997334	5043	3.83092	2.87294
TCONS_00001540	=	NM_018872	XLOC_000846	Tmem131	TSS3527	chr1:36843577-36997334	6548	4.558	9.3187
TCONS_00001541	=	NM_198006	XLOC_000849	6330578E17Rik	TSS3534	chr1:37473929-37486948	3862	15.9793	7.43999
TCONS_00001543	j	NM_173870	XLOC_000850	Mgat4a	TSS3535	chr1:37496021-37597894	7266	0.647929	0.319056
TCONS_00001544	=	NR_024017	XLOC_000851	4930594C11Rik	TSS3539	chr1:37496021-37597894	2755	0.0354158	0.0124222
TCONS_00001545	j	NM_028096	XLOC_000852	2010300C02Rik	TSS3544	chr1:37668520-37776656	3874	0	0
TCONS_00001546	=	NM_028096	XLOC_000852	2010300C02Rik	TSS3547	chr1:37668520-37776656	4361	0.530601	0.183452
TCONS_00001547	=	NM_207228	XLOC_000853	Tsga10	TSS3551	chr1:37811426-37922240	3400	0	0.127218
TCONS_00001548	j	NM_207228	XLOC_000853	Tsga10	TSS3549	chr1:37811426-37922240	3992	0	0
TCONS_00001549	j	NM_207228	XLOC_000853	Tsga10	TSS3554	chr1:37811426-37922240	4127	0.552144	0.0432346
TCONS_00001550	=	NM_026913	XLOC_000854	Mitd1	TSS3557	chr1:37928742-37955178	1229	2.62442	4.21193
TCONS_00001551	j	NM_026913	XLOC_000854	Mitd1	TSS3558	chr1:37928742-37955178	5579	0.201575	0.451466
TCONS_00001554	=	NM_172054	XLOC_000857	Txndc9	TSS3566	chr1:38040166-38054594	4596	3.01396	2.52924
TCONS_00001555	=	NM_019570	XLOC_000858	Rev1	TSS3568	chr1:38054719-38186507	4262	3.17584	5.05098
TCONS_00001557	=	NM_010678	XLOC_000859	Aff3	TSS3572	chr1:38229592-38721800	6010	0	0.170577
TCONS_00001558	j	NM_010678	XLOC_000859	Aff3	TSS3576	chr1:38229592-38721800	4456	0.000933563	0
TCONS_00001559	j	NM_010678	XLOC_000859	Aff3	TSS3575	chr1:38229592-38721800	5801	0	0
TCONS_00001560	j	NM_001029878	XLOC_000860	Lonrf2	TSS3579	chr1:38850474-38893697	6898	1.10258	0.289468
TCONS_00001561	=	NM_145142	XLOC_000861	Chst10	TSS3582	chr1:38920712-38955005	3119	1.10511	0.898645
TCONS_00001566	=	NM_018775	XLOC_000863	Tbc1d8	TSS3588	chr1:39424695-39535592	4438	5.85687	2.2415
TCONS_00001568	=	NM_001033135	XLOC_000865	Rnf149	TSS3592	chr1:39604381-39634485	6000	0.200727	0.605981
TCONS_00001570	=	NM_170597	XLOC_000866	Creg2	TSS3596	chr1:39675250-39708027	5799	1.26424	0.179224
TCONS_00001571	=	NM_001145660	XLOC_000867	Rfx8	TSS3598	chr1:39722145-39777834	2000	0.0702994	0
TCONS_00001572	=	NM_001177348	XLOC_000868	Gm3646	TSS3601	chr1:39859850-39862177	359	0.144058	0
TCONS_00001574	=	NR_037980	XLOC_000870	LOC100047133	TSS3604	chr1:40111467-40182070	858	0	0
TCONS_00001575	j	NM_172499	XLOC_000872	Mfsd9	TSS3610	chr1:40827769-40847517	3380	0	0
TCONS_00001576	=	NM_172499	XLOC_000872	Mfsd9	TSS3609	chr1:40827769-40847517	4271	0.094554	0.123946
TCONS_00001578	j	NR_027826	XLOC_000874	2610017I09Rik	TSS3615	chr1:42694403-42751670	499	0.340469	0
TCONS_00001579	=	NR_027826	XLOC_000874	2610017I09Rik	TSS3615	chr1:42694403-42751670	546	0.266659	0.108682
TCONS_00001581	j	NR_027826	XLOC_000874	2610017I09Rik	TSS3614	chr1:42694403-42751670	1342	0	0
TCONS_00001583	j	NM_001013025	XLOC_000875	Tgfbrap1	TSS3618	chr1:43103898-43155467	5244	1.81714	3.52485
TCONS_00001584	=	NM_001013025	XLOC_000875	Tgfbrap1	TSS3625	chr1:43103898-43155467	5538	0.688648	1.26067
TCONS_00001586	=	NM_010212	XLOC_000876	Fhl2	TSS3630	chr1:43179914-43253583	1563	30.2717	16.3778
TCONS_00001588	j	NM_026430	XLOC_000878	Uxs1	TSS3636	chr1:43787300-43884831	1447	0	0
TCONS_00001589	=	NM_026430	XLOC_000878	Uxs1	TSS3637	chr1:43787300-43884831	1911	6.77912	4.56395
TCONS_00001590	=	NM_001013799	XLOC_000880	A530098C11Rik	TSS3640	chr1:44066252-44076851	1086	0.0272108	0.0315549
TCONS_00001591	=	NM_029368	XLOC_000881	1700029F09Rik	TSS3641	chr1:44143461-44159488	1265	1.69245	0.536282
TCONS_00001592	j	NM_029368	XLOC_000881	1700029F09Rik	TSS3642	chr1:44143461-44159488	925	0.352857	0.565257
TCONS_00001593	j	NM_029368	XLOC_000881	1700029F09Rik	TSS3643	chr1:44143461-44159488	1321	0.790258	0.637826
TCONS_00001594	j	NM_029368	XLOC_000881	1700029F09Rik	TSS3643	chr1:44143461-44159488	1379	0	0
TCONS_00001595	=	NM_023645	XLOC_000882	Kdelc1	TSS3645	chr1:44163390-44201708	2324	7.31379	11.7289
TCONS_00001597	=	NR_040602	XLOC_000884	4930521E06Rik	TSS3649	chr1:44608515-44854106	906	0	0
TCONS_00001598	=	NM_007737	XLOC_000885	Col5a2	TSS3652	chr1:45407773-45560397	6615	16.3758	66.4737
TCONS_00001599	=	NM_016917	XLOC_000887	Slc40a1	TSS3661	chr1:45964914-45983374	3380	5.32936	26.2316
TCONS_00001600	j	NM_016917	XLOC_000887	Slc40a1	TSS3662	chr1:45964914-45983374	2514	1.7681	3.43519
TCONS_00001601	=	NM_001177356	XLOC_000888	Gm3852	TSS3664	chr1:46068391-46069108	717	0	0
TCONS_00001604	=	NM_172653	XLOC_000890	Slc39a10	TSS3672	chr1:46864346-46944919	5403	0.711282	0.918858
TCONS_00001606	j	NM_028696	XLOC_000891	Obfc2a	TSS3674	chr1:51521722-51536037	8449	0.133832	0.895064
TCONS_00001607	=	NM_028696	XLOC_000891	Obfc2a	TSS3676	chr1:51521722-51536037	7505	0	0.175707
TCONS_00001608	j	NM_001161817	XLOC_000892	Myo1b	TSS3677	chr1:51806609-51972818	1904	1.41483	6.14369
TCONS_00001609	=	NM_001161817	XLOC_000892	Myo1b	TSS3678	chr1:51806609-51972818	5041	0.28079	1.05065
TCONS_00001610	=	NM_010863	XLOC_000892	Myo1b	TSS3678	chr1:51806609-51972818	4954	2.18558	8.93159
TCONS_00001611	=	NM_001081081	XLOC_000893	Gls	TSS3680	chr1:52219951-52290076	4973	6.38831	2.49191
TCONS_00001612	j	NM_001081081	XLOC_000893	Gls	TSS3681	chr1:52219951-52290076	5168	1.78717	6.00468
TCONS_00001613	=	NM_001113383	XLOC_000893	Gls	TSS3680	chr1:52219951-52290076	4419	6.64008	11.3969
TCONS_00001615	=	NM_008667	XLOC_000894	Nab1	TSS3684	chr1:52512692-52557461	5088	1.58037	2.52602
TCONS_00001616	=	NM_133829	XLOC_000895	Mfsd6	TSS3688	chr1:52712993-52791152	4770	3.28821	0.986278
TCONS_00001617	=	NM_178081	XLOC_000895	Mfsd6	TSS3688	chr1:52712993-52791152	3349	0.115017	0.053556
TCONS_00001618	j	NM_008384	XLOC_000896	Inpp1	TSS3693	chr1:52842321-52874623	7731	0.185145	0.522845
TCONS_00001619	=	NM_008384	XLOC_000896	Inpp1	TSS3692	chr1:52842321-52874623	5534	0.934326	1.88807
TCONS_00001620	=	NM_144953	XLOC_000897	1700019D03Rik	TSS3697	chr1:52901739-53010433	18242	0.0415462	0.295828
TCONS_00001622	=	NM_153556	XLOC_000899	Pms1	TSS3704	chr1:53245382-53353862	3031	0.350276	0.099234
TCONS_00001624	=	NM_133728	XLOC_000901	Asnsd1	TSS3710	chr1:53401479-53409796	2362	8.89151	7.04759
TCONS_00001625	=	NM_133810	XLOC_000903	Stk17b	TSS3715	chr1:53812355-53842059	3278	13.8046	5.28214
TCONS_00001626	j	NM_001001883	XLOC_000904	Hecw2	TSS3721	chr1:53863717-54252018	8802	0	0.0669521
TCONS_00001627	j	NM_001001883	XLOC_000904	Hecw2	TSS3722	chr1:53863717-54252018	11121	0.0864972	0.000180379
TCONS_00001629	=	NM_172655	XLOC_000904	Hecw2	TSS3725	chr1:53863717-54252018	1130	0.144725	0.042258
TCONS_00001632	=	NM_001163314	XLOC_000906	Pgap1	TSS3733	chr1:54529713-54614526	10611	0.586274	0.000108043
TCONS_00001634	=	NM_001081433	XLOC_000907	Ankrd44	TSS3736	chr1:54702183-54983231	6140	1.93686	2.00624
TCONS_00001635	=	NM_031179	XLOC_000908	Sf3b1	TSS3737	chr1:55042012-55084821	6192	9.62688	14.8574
TCONS_00001636	j	NM_031179	XLOC_000908	Sf3b1	TSS3738	chr1:55042012-55084821	4551	3.76881	1.55974
TCONS_00001637	j	NM_031179	XLOC_000908	Sf3b1	TSS3737	chr1:55042012-55084821	6013	3.57629	16.7751
TCONS_00001638	=	NM_010477	XLOC_000909	Hspd1	TSS3743	chr1:55134676-55144988	2332	35.1607	24.5538
TCONS_00001639	=	NM_028713	XLOC_000910	Rftn2	TSS3745	chr1:55221372-55283886	3676	6.82448	11.0538
TCONS_00001641	=	NM_029267	XLOC_000911	Boll	TSS3748	chr1:55356912-55420313	1032	0	0
TCONS_00001642	=	NM_027661	XLOC_000914	Hsfy2	TSS3752	chr1:56692892-56694295	1403	0	0
TCONS_00001644	=	NM_139146	XLOC_000915	Satb2	TSS3756	chr1:56850824-57036992	5286	0	0.0731811
TCONS_00001645	=	NR_037990	XLOC_000916	BC055402	TSS3760	chr1:57257488-57271840	3304	0.00442236	0
TCONS_00001646	=	NR_037999	XLOC_000917	4930558J18Rik	TSS3763	chr1:57416065-57434388	2052	0.00723032	0
TCONS_00001647	=	NM_001037742	XLOC_000918	1110034B05Rik	TSS3765	chr1:57444192-57474935	1413	0.698646	0.550975
TCONS_00001648	=	NR_004860	XLOC_000918	1110034B05Rik	TSS3765	chr1:57444192-57474935	1394	3.47247	2.72965
TCONS_00001649	j	NM_001037742	XLOC_000918	1110034B05Rik	TSS3766	chr1:57444192-57474935	13854	0.0949541	0.216328
TCONS_00001652	=	NR_027630	XLOC_000919	Kctd18	TSS3767	chr1:58011944-58027366	2647	0	1.04122
TCONS_00001653	=	NM_001159864	XLOC_000919	Kctd18	TSS3768	chr1:58011944-58027366	2615	1.04453	0.578353
TCONS_00001654	=	NM_001159865	XLOC_000919	Kctd18	TSS3768	chr1:58011944-58027366	2114	0	0
TCONS_00001655	j	NM_001159864	XLOC_000919	Kctd18	TSS3773	chr1:58011944-58027366	2349	0	1.19352
TCONS_00001656	j	NM_001159864	XLOC_000919	Kctd18	TSS3768	chr1:58011944-58027366	2960	0.647085	0.618619
TCONS_00001659	=	NM_001042634	XLOC_000921	Clk1	TSS3783	chr1:58467101-58502476	1830	6.96999	7.25424
TCONS_00001660	=	NR_027853	XLOC_000921	Clk1	TSS3783	chr1:58467101-58502476	1739	4.34343	2.48835
TCONS_00001661	=	NR_027854	XLOC_000921	Clk1	TSS3783	chr1:58467101-58502476	3088	12.6627	39.6967
TCONS_00001662	=	NM_027351	XLOC_000921	Ppil3	TSS3787	chr1:58467101-58502476	900	7.8023	5.30524
TCONS_00001663	=	NM_027374	XLOC_000921	Ppil3	TSS3787	chr1:58467101-58502476	1292	2.0275	2.33105
TCONS_00001664	=	NM_008765	XLOC_000922	Orc2	TSS3788	chr1:58519614-58561763	3371	5.3341	4.66924
TCONS_00001665	=	NM_001025378	XLOC_000922	Orc2	TSS3789	chr1:58519614-58561763	1587	0.116458	0
TCONS_00001667	=	NM_172513	XLOC_000923	Fam126b	TSS3793	chr1:58579498-58652641	8695	0.668764	1.23988
TCONS_00001668	=	NM_175370	XLOC_000924	Als2cr12	TSS3794	chr1:58713826-58752833	1576	0.0496067	0
TCONS_00001671	j	NM_172406	XLOC_000926	Trak2	TSS3803	chr1:58957292-59030326	6234	0	0
TCONS_00001672	=	NM_172406	XLOC_000926	Trak2	TSS3803	chr1:58957292-59030326	6240	8.2614	6.42137
TCONS_00001675	=	NM_001033449	XLOC_000929	Als2cr4	TSS3811	chr1:59157436-59177159	1868	2.50307	0.984644
TCONS_00001676	=	NM_001037812	XLOC_000929	Als2cr4	TSS3812	chr1:59157436-59177159	1823	5.59707	4.9221
TCONS_00001677	=	NM_145143	XLOC_000930	Mpp4	TSS3815	chr1:59177778-59294745	2345	0.00805429	0
TCONS_00001678	=	NM_001164682	XLOC_000930	Mpp4	TSS3816	chr1:59177778-59294745	2982	0.0825892	0.0195413
TCONS_00001679	=	NM_001159948	XLOC_000930	Als2	TSS3817	chr1:59177778-59294745	6681	3.21902e-05	0
TCONS_00001680	=	NM_028717	XLOC_000930	Als2	TSS3818	chr1:59177778-59294745	6512	1.22437	1.93532
TCONS_00001681	j	NM_001159948	XLOC_000930	Als2	TSS3818	chr1:59177778-59294745	6255	0	0.124823
TCONS_00001682	=	NM_146109	XLOC_000930	Als2	TSS3818	chr1:59177778-59294745	2963	0.210248	0.192004
TCONS_00001683	=	NM_009460	XLOC_000932	Sumo1	TSS3821	chr1:59696277-59727678	1215	47.6231	35.7104
TCONS_00001685	j	NM_027407	XLOC_000933	Ica1l	TSS3824	chr1:60043945-60100299	4289	0	0.0281723
TCONS_00001686	=	NM_027407	XLOC_000933	Ica1l	TSS3825	chr1:60043945-60100299	3650	0.575754	0.000117976
TCONS_00001687	=	NM_021312	XLOC_000934	Wdr12	TSS3834	chr1:60127207-60210803	2928	0.28569	0.410032
TCONS_00001689	=	NM_001199060	XLOC_000934	Wdr12	TSS3832	chr1:60127207-60210803	9483	0.149984	0.229094
TCONS_00001690	=	NM_001045513	XLOC_000935	Raph1	TSS3838	chr1:60466462-60624104	9117	0.000114469	11.8167
TCONS_00001691	=	NR_040601	XLOC_000938	4930487H11Rik	TSS3844	chr1:62749036-62865266	895	0	0
TCONS_00001693	=	NM_001081436	XLOC_000941	Ino80d	TSS3852	chr1:63094292-63160841	13438	0.0991067	0.393576
TCONS_00001694	=	NM_001114609	XLOC_000941	Ino80d	TSS3852	chr1:63094292-63160841	13529	0	0.000168976
TCONS_00001695	=	NM_001160038	XLOC_000943	Ndufs1	TSS3855	chr1:63161015-63227060	2927	2.03302	1.16148
TCONS_00001696	=	NM_001160039	XLOC_000943	Ndufs1	TSS3855	chr1:63161015-63227060	2769	1.41192	2.70172
TCONS_00001697	=	NM_001160040	XLOC_000943	Ndufs1	TSS3855	chr1:63161015-63227060	2823	8.8857	5.00384
TCONS_00001698	=	NM_145518	XLOC_000943	Ndufs1	TSS3855	chr1:63161015-63227060	2665	21.5193	8.84765
TCONS_00001699	=	NM_146250	XLOC_000944	Gpr1	TSS3856	chr1:63229194-63261151	1603	0.28479	0.264382
TCONS_00001701	=	NM_029696	XLOC_000946	Mdh1b	TSS3861	chr1:63745400-63776892	1711	0	0
TCONS_00001702	=	NM_033563	XLOC_000947	Klf7	TSS3862	chr1:64075972-64168839	7725	3.45263	4.45691
TCONS_00001703	j	NM_033563	XLOC_000947	Klf7	TSS3862	chr1:64075972-64168839	7390	0	0
TCONS_00001704	=	NM_025964	XLOC_000948	Mettl21a	TSS3866	chr1:64579377-64667518	2666	1.62836	1.47918
TCONS_00001705	j	NM_025964	XLOC_000948	Mettl21a	TSS3866	chr1:64579377-64667518	2324	0.0393297	0
TCONS_00001706	j	NM_025964	XLOC_000948	Mettl21a	TSS3867	chr1:64579377-64667518	5653	0.162679	0.245973
TCONS_00001707	=	NR_038009	XLOC_000949	2810408I11Rik	TSS3869	chr1:64726442-64737233	713	0.0445629	0.0709343
TCONS_00001708	=	NM_001042659	XLOC_000950	Fzd5	TSS3870	chr1:64777131-64784329	6807	0.122248	1.37112
TCONS_00001709	=	NM_022721	XLOC_000950	Fzd5	TSS3870	chr1:64777131-64784329	6914	3.87106	3.96621
TCONS_00001713	=	NM_001039493	XLOC_000952	Plekhm3	TSS3874	chr1:64835531-65003398	8562	0.785655	1.00276
TCONS_00001714	j	NM_001039493	XLOC_000952	Plekhm3	TSS3874	chr1:64835531-65003398	8805	0.915836	1.49345
TCONS_00001716	=	NM_007777	XLOC_000954	Cryge	TSS3879	chr1:65095130-65097737	642	0	0
TCONS_00001717	=	NM_007776	XLOC_000955	Crygd	TSS3880	chr1:65108411-65110014	635	0	0.0872403
TCONS_00001720	=	NM_144761	XLOC_000957	Crygb	TSS3882	chr1:65126800-65128841	605	0	0
TCONS_00001721	=	NM_007774	XLOC_000958	Cryga	TSS3883	chr1:65146962-65149937	615	0	0
TCONS_00001722	=	NM_175293	XLOC_000959	D630023F18Rik	TSS3885	chr1:65153886-65169767	2180	0.0744226	0
TCONS_00001723	=	NM_010497	XLOC_000960	Idh1	TSS3886	chr1:65205189-65233053	2263	18.5236	21.1958
TCONS_00001724	=	NM_001111320	XLOC_000960	Idh1	TSS3887	chr1:65205189-65233053	2285	0.592377	0.130098
TCONS_00001725	j	NM_001122738	XLOC_000961	1110028C15Rik	TSS3890	chr1:66747444-66910000	7445	1.3608	1.34873
TCONS_00001726	=	NM_001122738	XLOC_000961	1110028C15Rik	TSS3888	chr1:66747444-66910000	4655	1.29953	0.769933
TCONS_00001727	=	NM_177645	XLOC_000961	1110028C15Rik	TSS3888	chr1:66747444-66910000	4628	1.19908	0
TCONS_00001728	=	NM_007381	XLOC_000961	Acadl	TSS3892	chr1:66747444-66910000	1892	39.0663	23.4879
TCONS_00001729	=	NM_001113387	XLOC_000962	Myl1	TSS3895	chr1:66970869-66992193	817	2.14488	0
TCONS_00001730	j	NM_021285	XLOC_000962	Myl1	TSS3896	chr1:66970869-66992193	1171	0	0
TCONS_00001731	=	NM_021285	XLOC_000962	Myl1	TSS3898	chr1:66970869-66992193	994	7.67257	0.51815
TCONS_00001732	j	NM_021285	XLOC_000962	Myl1	TSS3899	chr1:66970869-66992193	1000	1.43771	0.000666974
TCONS_00001733	j	NM_021285	XLOC_000962	Myl1	TSS3899	chr1:66970869-66992193	1262	1.67301	0.0660926
TCONS_00001738	j	NM_021295	XLOC_000963	Lancl1	TSS3901	chr1:67042494-67085452	1256	6.91648	4.0948
TCONS_00001740	j	NM_011770	XLOC_000965	Ikzf2	TSS3909	chr1:69577761-69733908	8500	0.126479	0.0191928
TCONS_00001741	j	NM_011770	XLOC_000965	Ikzf2	TSS3908	chr1:69577761-69733908	9448	0.00143932	0.0551769
TCONS_00001742	=	NM_011770	XLOC_000965	Ikzf2	TSS3907	chr1:69577761-69733908	9421	0	0.000301872
TCONS_00001743	j	NM_007525	XLOC_000966	Bard1	TSS3911	chr1:71074108-71149546	3555	0.132038	0
TCONS_00001744	j	NM_007525	XLOC_000966	Bard1	TSS3913	chr1:71074108-71149546	6076	0.0220254	0.120376
TCONS_00001745	=	NM_007525	XLOC_000966	Bard1	TSS3916	chr1:71074108-71149546	5448	0	0.144981
TCONS_00001747	j	NM_010233	XLOC_000968	Fn1	TSS3925	chr1:71631990-71709417	4954	15.6925	18.342
TCONS_00001748	=	NM_010233	XLOC_000968	Fn1	TSS3927	chr1:71631990-71709417	8312	0	0.00164485
TCONS_00001749	=	NR_040454	XLOC_000969	4933417E11Rik	TSS3928	chr1:72005571-72051769	1093	0.02491	0
TCONS_00001750	=	NM_001005423	XLOC_000970	Mreg	TSS3930	chr1:72205806-72258881	2493	0.862559	0.0374443
TCONS_00001751	=	NM_023523	XLOC_000971	Pecr	TSS3931	chr1:72272771-72330897	1185	5.56488	4.75709
TCONS_00001752	j	NM_023523	XLOC_000971	Pecr	TSS3931	chr1:72272771-72330897	3609	0.141361	0.129992
TCONS_00001753	=	NM_001045533	XLOC_000972	March4	TSS3937	chr1:72473685-72683364	4187	0.740321	0.0463114
TCONS_00001755	=	NM_010518	XLOC_000974	Igfbp5	TSS3940	chr1:72904638-72921439	5854	60.7292	18.5859
TCONS_00001756	j	NM_010518	XLOC_000974	Igfbp5	TSS3941	chr1:72904638-72921439	4780	13.4078	4.60187
TCONS_00001758	=	NR_003202	XLOC_000976	Pinc	TSS3943	chr1:73437958-73477353	1560	0	0
TCONS_00001759	j	NM_027884	XLOC_000980	Tns1	TSS3948	chr1:73956750-74171021	6582	43.3384	13.0202
TCONS_00001760	j	NM_027884	XLOC_000980	Tns1	TSS3949	chr1:73956750-74171021	9835	8.00354	12.933
TCONS_00001761	=	NM_027884	XLOC_000980	Tns1	TSS3955	chr1:73956750-74171021	9966	2.23943	0.360204
TCONS_00001762	=	NM_178241	XLOC_000981	Cxcr1	TSS3961	chr1:74238359-74241492	1124	0	0
TCONS_00001763	=	NM_001190444	XLOC_000982	Aamp	TSS3963	chr1:74321511-74400266	1820	3.46822	4.87295
TCONS_00001764	=	NM_146110	XLOC_000982	Aamp	TSS3963	chr1:74321511-74400266	1817	49.6751	65.3657
TCONS_00001765	=	NM_027154	XLOC_000983	Tmbim1	TSS3965	chr1:74321511-74400266	2309	45.7794	52.1568
TCONS_00001767	=	NM_029888	XLOC_000985	Zfp142	TSS3973	chr1:74455957-74639560	7472	0.156794	0.458229
TCONS_00001768	=	NM_021313	XLOC_000986	Rnf25	TSS3978	chr1:74639648-74683812	1475	9.74068	10.5469
TCONS_00001769	j	NM_153744	XLOC_000987	Prkag3	TSS3981	chr1:74759392-74796050	27911	0.00497261	0.491978
TCONS_00001770	=	NM_153744	XLOC_000987	Prkag3	TSS3982	chr1:74759392-74796050	28601	0	0
TCONS_00001771	=	NM_153111	XLOC_000988	Fev	TSS3988	chr1:74927726-74931982	1479	0.0571678	0
TCONS_00001777	j	NM_001039495	XLOC_000991	Ccdc108	TSS3993	chr1:74948653-74982173	1970	0	7.19008e-06
TCONS_00001779	=	NM_010544	XLOC_000992	Ihh	TSS4001	chr1:74991891-74999260	3410	0.0658121	0.029689
TCONS_00001780	j	NM_029342	XLOC_000993	Nhej1	TSS4004	chr1:75010254-75121811	4147	0.115089	0.249079
TCONS_00001781	=	NM_029342	XLOC_000993	Nhej1	TSS4004	chr1:75010254-75121811	2356	0.531275	0.206527
TCONS_00001782	=	NM_194333	XLOC_000994	Slc23a3	TSS4009	chr1:75122115-75130581	2058	1.30453	0
TCONS_00001783	=	NM_026977	XLOC_000995	1810031K17Rik	TSS4011	chr1:75131788-75144483	2738	5.73722	5.535
TCONS_00001784	=	NM_023732	XLOC_000996	Abcb6	TSS4015	chr1:75165219-75177145	6002	1.08514	1.56255
TCONS_00001785	=	NM_001003917	XLOC_000997	Atg9a	TSS4017	chr1:75177439-75207353	3764	18.0675	19.2452
TCONS_00001786	=	NM_029010	XLOC_000997	Glb1l	TSS4018	chr1:75177439-75207353	3451	2.59431	8.11738
TCONS_00001787	=	NM_009447	XLOC_000998	Tuba4a	TSS4019	chr1:75207403-75215828	3213	11.4208	1.96257
TCONS_00001788	=	NM_001243091	XLOC_000999	A630095N17Rik	TSS4022	chr1:75216025-75228668	648	0	0
TCONS_00001790	j	NM_008985	XLOC_001000	Ptprn	TSS4026	chr1:75243611-75261211	1465	1.45777	0.635464
TCONS_00001791	j	NM_008985	XLOC_001000	Ptprn	TSS4029	chr1:75243611-75261211	3359	0	0.00227643
TCONS_00001792	=	NM_008985	XLOC_001000	Ptprn	TSS4030	chr1:75243611-75261211	3535	30.3252	0.878755
TCONS_00001793	=	NM_009049	XLOC_001001	Resp18	TSS4032	chr1:75268774-75275121	710	52.0637	4.19973
TCONS_00001794	=	NM_016878	XLOC_001002	Dnpep	TSS4035	chr1:75305094-75314215	1643	17.1219	10.9193
TCONS_00001795	=	NM_001110831	XLOC_001002	Dnpep	TSS4033	chr1:75305094-75314215	1819	9.04429	4.35857
TCONS_00001796	j	NM_001110831	XLOC_001002	Dnpep	TSS4033	chr1:75305094-75314215	2300	0	0
TCONS_00001797	=	NR_037976	XLOC_001003	Gm15179	TSS4036	chr1:75364784-75371590	676	0.350429	0.0772099
TCONS_00001798	=	NM_001001565	XLOC_001005	Chpf	TSS4039	chr1:75471143-75507232	3235	1.69813	2.76252
TCONS_00001799	=	NM_001001566	XLOC_001005	Chpf	TSS4039	chr1:75471143-75507232	3092	56.6385	158.314
TCONS_00001800	=	NM_178884	XLOC_001005	Obsl1	TSS4041	chr1:75471143-75507232	5770	2.2756	11.4231
TCONS_00001801	j	NM_178884	XLOC_001005	Obsl1	TSS4044	chr1:75471143-75507232	9319	0	0.288563
TCONS_00001802	=	NM_007936	XLOC_001006	Epha4	TSS4046	chr1:77363757-77511663	6328	2.81486	3.80824
TCONS_00001806	=	NM_011811	XLOC_001009	Farsb	TSS4051	chr1:78306920-78485453	2132	7.90186	5.85
TCONS_00001808	j	NM_011811	XLOC_001009	Farsb	TSS4051	chr1:78306920-78485453	1759	1.62549	0.803521
TCONS_00001810	j	NM_009129	XLOC_001012	Scg2	TSS4058	chr1:79430547-79436869	2423	34.9017	3.18512
TCONS_00001811	j	NM_009129	XLOC_001012	Scg2	TSS4058	chr1:79430547-79436869	2303	103.673	1.07689
TCONS_00001812	=	NM_009129	XLOC_001012	Scg2	TSS4058	chr1:79430547-79436869	2485	48.7436	0.354746
TCONS_00001813	=	NM_183027	XLOC_001013	Ap1s3	TSS4062	chr1:79603260-79668547	2876	0.400767	0.0505627
TCONS_00001814	=	NM_001111279	XLOC_001014	Wdfy1	TSS4064	chr1:79694735-79758344	8183	0.652216	1.25778
TCONS_00001815	=	NM_027057	XLOC_001014	Wdfy1	TSS4064	chr1:79694735-79758344	717	1.63343	2.77715
TCONS_00001816	=	NM_009255	XLOC_001015	Serpine2	TSS4066	chr1:79790895-79857683	2055	107.667	632.733
TCONS_00001817	j	NM_009255	XLOC_001015	Serpine2	TSS4067	chr1:79790895-79857683	1817	0	0
TCONS_00001818	=	NM_173425	XLOC_001016	Fam124b	TSS4069	chr1:80195273-80210519	2862	0.135409	0.00597416
TCONS_00001820	=	NM_016716	XLOC_001017	Cul3	TSS4076	chr1:80259564-80337348	4429	6.91034	8.7545
TCONS_00001821	j	NM_175291	XLOC_001018	Dock10	TSS4081	chr1:80497493-80755128	7921	0.046745	0.550606
TCONS_00001823	=	NM_175291	XLOC_001018	Dock10	TSS4082	chr1:80497493-80755128	7303	0.000228296	0
TCONS_00001824	=	NM_010570	XLOC_001019	Irs1	TSS4091	chr1:82229678-82288398	9163	0.249289	1.71231
TCONS_00001825	j	NM_010570	XLOC_001019	Irs1	TSS4092	chr1:82229678-82288398	9254	0.433806	0.620554
TCONS_00001827	=	NM_007735	XLOC_001020	Col4a4	TSS4094	chr1:82313153-82718634	16236	0.23884	0.231453
TCONS_00001828	=	NM_025453	XLOC_001021	Tm4sf20	TSS4099	chr1:82753223-82765031	1503	3.10938	0.226152
TCONS_00001829	j	NM_030556	XLOC_001022	Slc19a3	TSS4103	chr1:83008705-83035023	3327	0	0
TCONS_00001830	=	NM_030556	XLOC_001022	Slc19a3	TSS4104	chr1:83008705-83035023	2974	0.301532	0
TCONS_00001831	j	NM_172430	XLOC_001023	Sphkap	TSS4106	chr1:83252024-83404912	2966	0.204881	0.170521
TCONS_00001832	j	NM_172430	XLOC_001023	Sphkap	TSS4105	chr1:83252024-83404912	7036	0.740232	0.274235
TCONS_00001833	=	NM_172430	XLOC_001023	Sphkap	TSS4107	chr1:83252024-83404912	6512	4.11538e-05	0.209971
TCONS_00001834	=	NM_001003948	XLOC_001024	Pid1	TSS4109	chr1:84032867-84281220	2667	28.0841	143.518
TCONS_00001835	j	NM_001003948	XLOC_001024	Pid1	TSS4110	chr1:84032867-84281220	2127	0	24.2924
TCONS_00001836	=	NM_152915	XLOC_001025	Dner	TSS4114	chr1:84366413-84692796	3632	46.8886	74.7626
TCONS_00001837	j	NM_133975	XLOC_001026	Trip12	TSS4116	chr1:84717763-84897061	7514	2.17342	0.733325
TCONS_00001838	=	NM_133975	XLOC_001026	Trip12	TSS4119	chr1:84717763-84897061	9632	3.44477	9.08156
TCONS_00001840	=	NM_027921	XLOC_001027	Slc16a14	TSS4125	chr1:84903243-84931739	2349	0.0198561	0.158226
TCONS_00001842	=	NM_213615	XLOC_001029	A530032D15Rik	TSS4130	chr1:85059341-85330913	1760	0.040001	0.0378294
TCONS_00001846	=	NM_001037909	XLOC_001030	C130026I21Rik	TSS4135	chr1:85059341-85330913	1887	0.0541955	0.0404362
TCONS_00001847	=	NM_175219	XLOC_001030	C130026I21Rik	TSS4135	chr1:85059341-85330913	1971	0	0
TCONS_00001848	=	NM_175397	XLOC_001033	Sp110	TSS4142	chr1:87466642-87541712	1939	0.00212337	7.7031e-05
TCONS_00001850	j	NM_175397	XLOC_001033	Sp110	TSS4144	chr1:87466642-87541712	1739	0	0.0741301
TCONS_00001853	=	NM_177055	XLOC_001034	A630001G21Rik	TSS4158	chr1:87613657-87633181	1936	0.126871	0
TCONS_00001856	=	NM_001033290	XLOC_001037	Gpr55	TSS4164	chr1:87834810-87871890	3851	0	1.82316e-06
TCONS_00001857	=	NM_008311	XLOC_001038	Htr2b	TSS4169	chr1:87961193-88035870	2072	26.9759	1.64621
TCONS_00001858	=	NM_010880	XLOC_001041	Ncl	TSS4173	chr1:88241293-88256030	8257	6.3025	6.8559
TCONS_00001859	j	NM_010880	XLOC_001041	Ncl	TSS4175	chr1:88241293-88256030	2128	0	0
TCONS_00001860	j	NM_010880	XLOC_001041	Ncl	TSS4174	chr1:88241293-88256030	2047	0	0
TCONS_00001863	j	NM_010341	XLOC_001043	Nmur1	TSS4178	chr1:88282004-88294921	2186	0.025621	0
TCONS_00001864	=	NM_008801	XLOC_001045	Pde6d	TSS4184	chr1:88439589-88479245	1092	21.9816	12.1938
TCONS_00001866	=	NM_010933	XLOC_001047	Nppc	TSS4189	chr1:88562867-88567148	1042	0.236002	1.61979
TCONS_00001868	=	NM_001081082	XLOC_001050	Alpi	TSS4194	chr1:88994576-88998190	2337	1.50673	0
TCONS_00001870	=	NM_001110227	XLOC_001052	Kcnj13	TSS4201	chr1:89223572-89347385	1349	0.13445	0
TCONS_00001871	j	NM_001111314	XLOC_001053	Ngef	TSS4203	chr1:89373403-89470452	1381	0	0.134225
TCONS_00001872	j	NM_001111314	XLOC_001053	Ngef	TSS4205	chr1:89373403-89470452	2183	0.000113193	0
TCONS_00001873	=	NM_019867	XLOC_001053	Ngef	TSS4207	chr1:89373403-89470452	2751	2.49566	0.123123
TCONS_00001874	=	NM_001111314	XLOC_001053	Ngef	TSS4208	chr1:89373403-89470452	3114	0.0675838	0
TCONS_00001876	=	NM_001033291	XLOC_001054	Usp40	TSS4212	chr1:89749861-89905126	5049	1.22256	1.73782
TCONS_00001877	=	NM_001198573	XLOC_001054	Usp40	TSS4212	chr1:89749861-89905126	7971	0.793498	1.74351
TCONS_00001879	=	NM_198652	XLOC_001062	Hjurp	TSS4222	chr1:90123594-90174154	8439	1.03473	3.20075
TCONS_00001880	=	NR_040291	XLOC_001062	6430706D22Rik	TSS4224	chr1:90123594-90174154	3638	8.73942	14.7361
TCONS_00001881	=	NM_172505	XLOC_001062	A730008H23Rik	TSS4222	chr1:90123594-90174154	2217	1.87239	1.68397
TCONS_00001883	=	NM_008132	XLOC_001063	Glrp1	TSS4226	chr1:90396445-90406641	1957	0	0
TCONS_00001884	=	NM_177305	XLOC_001064	Arl4c	TSS4227	chr1:90594800-90598766	3966	3.96707	2.17191
TCONS_00001887	=	NM_010262	XLOC_001068	Gbx2	TSS4235	chr1:91824536-91827751	2126	0	0.0238688
TCONS_00001889	=	NM_029122	XLOC_001070	Iqca	TSS4239	chr1:91938706-92050709	3210	0.063992	0
TCONS_00001890	=	NM_001243008	XLOC_001073	Col6a3	TSS4246	chr1:92663299-92740576	10843	4.34753	44.4373
TCONS_00001891	=	NM_001243009	XLOC_001073	Col6a3	TSS4246	chr1:92663299-92740576	9022	25.2626	299.539
TCONS_00001893	=	NM_001159725	XLOC_001075	Rab17	TSS4254	chr1:92853897-92866319	1559	0	0.125008
TCONS_00001894	=	NM_008998	XLOC_001075	Rab17	TSS4252	chr1:92853897-92866319	1790	1.58723	0
TCONS_00001895	j	NM_008998	XLOC_001075	Rab17	TSS4252	chr1:92853897-92866319	1207	0.0733881	0
TCONS_00001896	=	NM_023343	XLOC_001076	Ilkap	TSS4255	chr1:93263006-93295863	1368	21.5515	17.7179
TCONS_00001898	=	NM_019479	XLOC_001078	Hes6	TSS4261	chr1:93308059-93310646	1335	10.5397	12.0553
TCONS_00001899	=	NM_011066	XLOC_001079	Per2	TSS4270	chr1:93312557-93355905	5837	0.922546	1.88431
TCONS_00001901	j	NM_207225	XLOC_001080	Hdac4	TSS4276	chr1:93824865-94092031	8106	0.209748	0.953906
TCONS_00001902	j	NM_207225	XLOC_001080	Hdac4	TSS4276	chr1:93824865-94092031	8121	0.365763	0
TCONS_00001903	j	NM_207225	XLOC_001080	Hdac4	TSS4275	chr1:93824865-94092031	8316	0.202054	1.20513
TCONS_00001904	=	NM_024197	XLOC_001081	Ndufa10	TSS4282	chr1:94336105-94370398	1462	49.8706	28.4012
TCONS_00001905	=	NM_147038	XLOC_001082	Olfr1416	TSS4285	chr1:94376257-94377196	939	0	0
TCONS_00001906	=	NM_001011525	XLOC_001083	Olfr1415	TSS4286	chr1:94387394-94388330	936	0	0
TCONS_00001907	=	NM_147039	XLOC_001084	Olfr1414	TSS4287	chr1:94407624-94415509	1189	0	0
TCONS_00001908	=	NR_028108	XLOC_001085	Myeov2	TSS4289	chr1:94533721-94538562	674	0.90963	0.222995
TCONS_00001909	=	NM_001163425	XLOC_001085	Myeov2	TSS4289	chr1:94533721-94538562	438	96.2937	59.004
TCONS_00001910	=	NM_153114	XLOC_001086	Otos	TSS4291	chr1:94540494-94545418	704	0	0
TCONS_00001911	=	NM_172850	XLOC_001087	Ankmy1	TSS4292	chr1:94757720-94799483	3243	0.0377539	1.09386e-05
TCONS_00001914	=	NR_015525	XLOC_001088	9430060I03Rik	TSS4295	chr1:94830119-94847167	1672	0	0.0403586
TCONS_00001915	j	NM_008440	XLOC_001089	Kif1a	TSS4297	chr1:94912032-94998442	4755	1.87911	0.197243
TCONS_00001916	=	NM_001110315	XLOC_001089	Kif1a	TSS4300	chr1:94912032-94998442	8233	5.32639	0.514978
TCONS_00001917	=	NM_008440	XLOC_001089	Kif1a	TSS4300	chr1:94912032-94998442	8257	2.46315	0
TCONS_00001919	=	NM_172411	XLOC_001090	2310007B03Rik	TSS4305	chr1:95047777-95057525	2293	0.0311809	0
TCONS_00001922	=	NM_178051	XLOC_001091	Mterfd2	TSS4308	chr1:95132421-95203295	6636	1.40878	1.98953
TCONS_00001923	=	NM_080850	XLOC_001092	Pask	TSS4312	chr1:95205429-95270061	5119	0	0
TCONS_00001924	j	NM_133808	XLOC_001093	Hdlbp	TSS4316	chr1:95302476-95375385	6276	17.195	37.4423
TCONS_00001925	=	NM_133808	XLOC_001093	Hdlbp	TSS4319	chr1:95302476-95375385	6238	9.99457	10.6636
TCONS_00001926	=	NM_021537	XLOC_001094	Stk25	TSS4320	chr1:95408680-95551070	3254	6.57378	11.3746
TCONS_00001927	j	NM_021537	XLOC_001094	Stk25	TSS4320	chr1:95408680-95551070	2767	3.25968	11.376
TCONS_00001928	=	NM_025920	XLOC_001095	Thap4	TSS4327	chr1:95601967-95698809	2160	7.99877	7.47801
TCONS_00001929	=	NM_001105667	XLOC_001096	Dtymk	TSS4329	chr1:95601967-95698809	1003	12.0814	12.0415
TCONS_00001932	=	NM_008798	XLOC_001098	Pdcd1	TSS4337	chr1:95934559-95950386	1930	0.040054	0.0223193
TCONS_00001934	=	NM_009183	XLOC_001099	St8sia4	TSS4340	chr1:97484222-97564171	5413	0.441173	0.205861
TCONS_00001935	=	NM_001159745	XLOC_001099	St8sia4	TSS4340	chr1:97484222-97564171	1394	0.0823987	0.230194
TCONS_00001939	=	NM_172658	XLOC_001103	Slco4c1	TSS4344	chr1:98715360-98778201	2394	0	0
TCONS_00001942	=	NM_133825	XLOC_001106	D1Ertd622e	TSS4349	chr1:99540427-99558595	2738	2.50458	0.693022
TCONS_00001943	=	NM_173760	XLOC_001107	Ppip5k2	TSS4358	chr1:99602622-99690248	5565	0.483717	0.294696
TCONS_00001945	=	NR_037993	XLOC_001108	B230216N24Rik	TSS4365	chr1:99717670-99992218	1178	0.955782	0.445861
TCONS_00001947	=	NM_001160368	XLOC_001110	Rnf152	TSS4370	chr1:107173487-107253287	8406	5.95183e-05	0.189005
TCONS_00001948	=	NM_178779	XLOC_001110	Rnf152	TSS4370	chr1:107173487-107253287	8529	0.162934	0.0824293
TCONS_00001949	j	NM_013784	XLOC_001111	Pign	TSS4375	chr1:107410277-107560253	3746	0.000111308	0.180147
TCONS_00001950	j	NM_013784	XLOC_001111	Pign	TSS4376	chr1:107410277-107560253	5792	0.123221	0.562108
TCONS_00001951	=	NM_013784	XLOC_001111	Pign	TSS4372	chr1:107410277-107560253	7017	0.420835	1.44618
TCONS_00001952	j	NM_013784	XLOC_001111	Pign	TSS4372	chr1:107410277-107560253	6645	0.471757	1.09154
TCONS_00001953	=	NR_040630	XLOC_001113	LOC626049	TSS4379	chr1:108049201-108068101	545	0	0.0310945
TCONS_00001955	=	NM_009741	XLOC_001114	Bcl2	TSS4381	chr1:108434755-108610867	7206	1.51413	4.93112
TCONS_00001956	=	NM_177410	XLOC_001114	Bcl2	TSS4381	chr1:108434755-108610867	2518	0.132974	0.476653
TCONS_00001957	=	NM_027534	XLOC_001115	Kdsr	TSS4383	chr1:108616986-108656333	5582	2.95053	2.69414
TCONS_00001958	=	NM_009190	XLOC_001116	Vps4b	TSS4385	chr1:108660703-108693302	3272	7.4655	9.40023
TCONS_00001963	=	NM_001081386	XLOC_001121	Cdh19	TSS4395	chr1:112780400-112874289	4580	1.50962	0
TCONS_00001964	=	NM_001081316	XLOC_001122	Dsel	TSS4397	chr1:113755180-113761547	5763	0	0
TCONS_00001965	=	NM_011650	XLOC_001123	Tsn	TSS4399	chr1:120195142-120208036	3318	18.1058	17.512
TCONS_00001966	=	NR_027901	XLOC_001124	2900060B14Rik	TSS4400	chr1:120284455-120506600	597	0.252587	0.211438
TCONS_00001967	=	NM_001081125	XLOC_001126	Gli2	TSS4407	chr1:120730637-120950196	6708	0.471405	2.90784
TCONS_00001968	=	NM_008381	XLOC_001129	Inhbb	TSS4413	chr1:121311954-121319233	4255	0.350675	0.0900511
TCONS_00001969	=	NM_022327	XLOC_001130	Ralb	TSS4417	chr1:121366881-121401359	2277	11.9894	19.4367
TCONS_00001971	j	NM_145506	XLOC_001132	Epb4.1l5	TSS4425	chr1:121441274-121545577	6507	0	0
TCONS_00001972	=	NM_145506	XLOC_001132	Epb4.1l5	TSS4425	chr1:121441274-121545577	6510	1.04118	1.14574
TCONS_00001973	=	NM_001113416	XLOC_001132	Epb4.1l5	TSS4425	chr1:121441274-121545577	2788	0.172974	0.174837
TCONS_00001974	=	NM_019933	XLOC_001133	Ptpn4	TSS4427	chr1:121549042-121734177	10849	0.413133	0.878021
TCONS_00001975	j	NM_019933	XLOC_001133	Ptpn4	TSS4427	chr1:121549042-121734177	10705	0	0
TCONS_00001976	j	NM_019933	XLOC_001133	Ptpn4	TSS4427	chr1:121549042-121734177	10485	0	0
TCONS_00001977	=	NM_175106	XLOC_001134	Tmem177	TSS4433	chr1:121804477-121809745	3290	2.49274	1.51558
TCONS_00001978	=	NM_001115074	XLOC_001135	Gm101	TSS4434	chr1:121820095-121891787	2511	0	0
TCONS_00001980	=	NM_019432	XLOC_001137	Tmem37	TSS4437	chr1:121963953-121970357	1017	1.84183	0.445472
TCONS_00001981	=	NM_001037999	XLOC_001138	Dbi	TSS4439	chr1:122009282-122017673	593	0.702041	0.504832
TCONS_00001982	=	NM_007830	XLOC_001138	Dbi	TSS4438	chr1:122009282-122017673	587	87.1925	1.73451
TCONS_00001983	j	NM_001037999	XLOC_001138	Dbi	TSS4440	chr1:122009282-122017673	404	0.351898	0.725256
TCONS_00001984	j	NM_001085409	XLOC_001140	Steap3	TSS4443	chr1:122117406-122167659	2834	0.856514	0.186148
TCONS_00001985	=	NM_133186	XLOC_001140	Steap3	TSS4444	chr1:122117406-122167659	2755	6.09745	23.2845
TCONS_00001986	=	NM_001085409	XLOC_001140	Steap3	TSS4445	chr1:122117406-122167659	3128	0	0.0563074
TCONS_00001989	=	NM_133748	XLOC_001142	Insig2	TSS4453	chr1:123200927-123229157	2435	13.5324	10.5326
TCONS_00001990	=	NM_178082	XLOC_001142	Insig2	TSS4454	chr1:123200927-123229157	1283	0	0
TCONS_00001992	=	NM_010483	XLOC_001143	Htr5b	TSS4456	chr1:123406349-123425042	2004	0	0.0281608
TCONS_00001993	=	NM_025860	XLOC_001144	Ddx18	TSS4457	chr1:123450411-123464557	2249	10.2308	9.16397
TCONS_00001994	=	NM_199021	XLOC_001145	Dpp10	TSS4458	chr1:125228714-125942853	4630	4.26695	0.399756
TCONS_00001995	=	NM_001205385	XLOC_001146	Actr3	TSS4463	chr1:127289481-127332304	2554	0.0873448	3.24295
TCONS_00001996	=	NM_001205386	XLOC_001146	Actr3	TSS4463	chr1:127289481-127332304	2551	0.00089259	0.583202
TCONS_00001997	=	NM_023735	XLOC_001146	Actr3	TSS4463	chr1:127289481-127332304	2746	33.4216	22.297
TCONS_00001998	j	NM_145100	XLOC_001147	Lypd1	TSS4464	chr1:127573551-127808791	1866	0	0.132372
TCONS_00001999	=	NM_145100	XLOC_001147	Lypd1	TSS4466	chr1:127573551-127808791	2044	0.35807	0
TCONS_00002001	j	NM_001081756	XLOC_001148	Nckap5	TSS4468	chr1:127810173-128727429	6928	0	0.054769
TCONS_00002002	=	NM_001081756	XLOC_001148	Nckap5	TSS4471	chr1:127810173-128727429	7213	0.168315	0
TCONS_00002003	=	NM_176957	XLOC_001148	Nckap5	TSS4471	chr1:127810173-128727429	2966	0	0
TCONS_00002004	=	NM_028135	XLOC_001150	Tmem163	TSS4476	chr1:129101551-129574886	10615	0.180492	0.0114963
TCONS_00002005	=	NM_011737	XLOC_001154	Ysk4	TSS4481	chr1:129711814-129736961	3936	0.0329394	0
TCONS_00002006	j	NM_027678	XLOC_001155	Zranb3	TSS4487	chr1:129850423-129999588	2955	0.0824342	0.537572
TCONS_00002007	=	NM_027678	XLOC_001155	Zranb3	TSS4490	chr1:129850423-129999588	4154	0	0.457694
TCONS_00002008	j	NM_001081078	XLOC_001157	Lct	TSS4493	chr1:130181010-130224895	1731	0.3185	0
TCONS_00002009	=	NM_001081078	XLOC_001157	Lct	TSS4495	chr1:130181010-130224895	6166	0.296778	0.0392346
TCONS_00002010	=	NM_008567	XLOC_001158	Mcm6	TSS4498	chr1:130228167-130256233	2901	3.94686	3.26119
TCONS_00002011	=	NM_177445	XLOC_001159	Dars	TSS4499	chr1:130260283-130313993	2232	21.5197	14.2072
TCONS_00002012	=	NM_145507	XLOC_001159	Dars	TSS4499	chr1:130260283-130313993	693	0	0.0666728
TCONS_00002013	=	NM_009911	XLOC_001160	Cxcr4	TSS4502	chr1:130484612-130488876	1814	0.669337	0.181098
TCONS_00002014	=	NM_007827	XLOC_001161	Daf2	TSS4504	chr1:132285104-132319576	1324	0.179843	0.890308
TCONS_00002016	=	NM_010016	XLOC_001163	Cd55	TSS4509	chr1:132331859-132359648	2526	4.87245	21.3857
TCONS_00002018	=	NM_007576	XLOC_001165	C4bp	TSS4517	chr1:132532497-132558195	1883	0	0.0175271
TCONS_00002019	=	NR_028304	XLOC_001166	C4bp-ps1	TSS4519	chr1:132566778-132580093	754	0	0
TCONS_00002020	j	NR_028304	XLOC_001166	C4bp-ps1	TSS4520	chr1:132566778-132580093	654	0.0443754	0.0823809
TCONS_00002021	j	NR_028304	XLOC_001166	C4bp-ps1	TSS4519	chr1:132566778-132580093	958	0	0.0569516
TCONS_00002022	=	NR_027859	XLOC_001167	Pfkfb2	TSS4523	chr1:132585619-132625830	4652	0.148706	0.592103
TCONS_00002023	=	NM_001162415	XLOC_001167	Pfkfb2	TSS4525	chr1:132585619-132625830	3689	0.565651	1.19663
TCONS_00002025	j	NM_001162415	XLOC_001167	Pfkfb2	TSS4528	chr1:132585619-132625830	9437	2.47752e-05	0.131163
TCONS_00002026	j	NM_001162415	XLOC_001167	Pfkfb2	TSS4529	chr1:132585619-132625830	9968	0.00952394	0.045297
TCONS_00002027	=	NM_008825	XLOC_001167	Pfkfb2	TSS4523	chr1:132585619-132625830	7308	0.957422	2.24204
TCONS_00002030	=	NM_021380	XLOC_001170	Il20	TSS4534	chr1:132803768-132807896	824	0	0
TCONS_00002032	=	NM_008551	XLOC_001172	Mapkapk2	TSS4538	chr1:132950380-132994449	2796	35.3261	21.4429
TCONS_00002033	=	NM_145508	XLOC_001173	Dyrk3	TSS4541	chr1:133024450-133034811	2072	0.874284	0.115598
TCONS_00002035	j	NM_018750	XLOC_001174	Rassf5	TSS4545	chr1:133049783-133141755	14367	0.116973	0.345684
TCONS_00002036	=	NM_018750	XLOC_001174	Rassf5	TSS4545	chr1:133049783-133141755	3405	1.33838	2.08421
TCONS_00002037	j	NM_019777	XLOC_001175	Ikbke	TSS4548	chr1:133150873-133176189	2901	0	1.39427
TCONS_00002038	j	NM_019777	XLOC_001175	Ikbke	TSS4550	chr1:133150873-133176189	5522	0.263237	0.752675
TCONS_00002039	=	NM_019777	XLOC_001175	Ikbke	TSS4550	chr1:133150873-133176189	3203	0.987362	1.66845
TCONS_00002041	=	NM_001081011	XLOC_001176	Srgap2	TSS4559	chr1:133181386-133436449	8040	0.106603	0.169069
TCONS_00002043	j	NM_001081011	XLOC_001176	Srgap2	TSS4559	chr1:133181386-133436449	6592	0.133421	2.0463
TCONS_00002044	j	NM_001081011	XLOC_001176	Srgap2	TSS4567	chr1:133181386-133436449	9971	0.729779	0.779312
TCONS_00002045	=	NM_172510	XLOC_001178	Mfsd4	TSS4575	chr1:133903961-133964639	2662	0.252192	0.157806
TCONS_00002046	=	NM_001114662	XLOC_001178	Mfsd4	TSS4575	chr1:133903961-133964639	3838	6.04431	2.19696
TCONS_00002047	=	NM_008795	XLOC_001179	Cdk18	TSS4576	chr1:134010123-134036372	3046	4.50951	9.39132
TCONS_00002048	j	NM_008795	XLOC_001179	Cdk18	TSS4577	chr1:134010123-134036372	1704	0	0.374616
TCONS_00002049	j	NM_008795	XLOC_001179	Cdk18	TSS4576	chr1:134010123-134036372	2896	0.554886	0
TCONS_00002050	j	NM_008795	XLOC_001179	Cdk18	TSS4576	chr1:134010123-134036372	3097	0.505907	3.98278
TCONS_00002051	=	NM_178874	XLOC_001180	Tmcc2	TSS4583	chr1:134252889-134288725	3410	9.6124	4.102
TCONS_00002052	j	NM_178874	XLOC_001180	Tmcc2	TSS4580	chr1:134252889-134288725	4270	3.12753	2.32666
TCONS_00002053	j	NM_177129	XLOC_001182	Cntn2	TSS4586	chr1:134406001-134439566	6504	0	0
TCONS_00002055	j	NM_177129	XLOC_001182	Cntn2	TSS4588	chr1:134406001-134439566	9865	0	0
TCONS_00002056	j	NM_182716	XLOC_001183	Nfasc	TSS4590	chr1:134461266-134638499	6793	0.811036	0.0955898
TCONS_00002059	j	NM_182716	XLOC_001183	Nfasc	TSS4598	chr1:134461266-134638499	9784	7.80939e-05	0
TCONS_00002061	=	NM_001160317	XLOC_001183	Nfasc	TSS4598	chr1:134461266-134638499	9581	0.0391331	0
TCONS_00002062	=	NM_182716	XLOC_001183	Nfasc	TSS4598	chr1:134461266-134638499	9779	0.2167	0
TCONS_00002063	j	NM_182716	XLOC_001183	Nfasc	TSS4598	chr1:134461266-134638499	2961	0.469952	0.0225519
TCONS_00002064	j	NM_008575	XLOC_001184	Mdm4	TSS4606	chr1:134874824-134922328	7290	0.688395	1.62451
TCONS_00002065	j	NM_008575	XLOC_001184	Mdm4	TSS4606	chr1:134874824-134922328	12468	0.208571	0.147053
TCONS_00002067	=	NR_037984	XLOC_001185	Gm19461	TSS4607	chr1:135070345-135200012	3112	0.569633	0.408828
TCONS_00002068	j	NR_037984	XLOC_001185	Gm19461	TSS4607	chr1:135070345-135200012	2033	0.289913	0.445991
TCONS_00002069	j	NM_011439	XLOC_001186	Sox13	TSS4616	chr1:135278782-135327369	3344	0.289224	0.756949
TCONS_00002070	=	NM_011439	XLOC_001186	Sox13	TSS4619	chr1:135278782-135327369	3531	0.488688	0.268632
TCONS_00002071	j	NM_011439	XLOC_001186	Sox13	TSS4608	chr1:135278782-135327369	3762	4.21673	2.29667
TCONS_00002072	=	NM_009227	XLOC_001187	Snrpe	TSS4621	chr1:135500297-135506857	492	65.2982	41.8591
TCONS_00002073	j	NM_144530	XLOC_001188	Zc3h11a	TSS4622	chr1:135516210-135557979	11851	2.63799	20.6847
TCONS_00002074	=	NM_144530	XLOC_001188	Zc3h11a	TSS4622	chr1:135516210-135557979	4395	6.05063	12.4693
TCONS_00002076	=	NM_172842	XLOC_001189	Lax1	TSS4626	chr1:135575605-135589037	2273	0.0810265	0
TCONS_00002077	=	NM_001159649	XLOC_001189	Lax1	TSS4626	chr1:135575605-135589037	2371	6.62851e-05	2.99971e-05
TCONS_00002078	j	NM_001159649	XLOC_001189	Lax1	TSS4627	chr1:135575605-135589037	2286	2.34673	0.709332
TCONS_00002079	j	NM_001167949	XLOC_001190	Atp2b4	TSS4636	chr1:135589103-135806208	5827	5.28148	10.5959
TCONS_00002082	=	NM_001160421	XLOC_001190	Optc	TSS4639	chr1:135589103-135806208	1732	0	0
TCONS_00002084	=	NM_001160420	XLOC_001190	Optc	TSS4640	chr1:135589103-135806208	1621	0.348643	0.0144377
TCONS_00002085	j	NM_054076	XLOC_001190	Optc	TSS4638	chr1:135589103-135806208	1048	122.388	6.20993
TCONS_00002086	=	NM_001160422	XLOC_001190	Optc	TSS4639	chr1:135589103-135806208	1170	0.0821415	0
TCONS_00002087	=	NM_054077	XLOC_001191	Prelp	TSS4643	chr1:135806881-135817978	3601	61.0574	91.0959
TCONS_00002089	=	NM_007570	XLOC_001193	Btg2	TSS4647	chr1:135969407-135983964	3083	0.363761	2.48826
TCONS_00002090	j	NM_001039510	XLOC_001194	Adora1	TSS4651	chr1:136090024-136132168	5551	2.37231	14.9171
TCONS_00002091	=	NM_001008533	XLOC_001194	Adora1	TSS4651	chr1:136090024-136132168	5782	1.12038	8.50666
TCONS_00002092	=	NM_001039510	XLOC_001194	Adora1	TSS4651	chr1:136090024-136132168	4971	1.3996	12.7332
TCONS_00002093	j	NM_001144855	XLOC_001196	Ppfia4	TSS4662	chr1:136189939-136241298	3219	0.0237217	0
TCONS_00002095	j	NM_001144855	XLOC_001196	Ppfia4	TSS4657	chr1:136189939-136241298	6320	0	0.258012
TCONS_00002096	=	NM_001042485	XLOC_001197	Tmem183a	TSS4665	chr1:136242594-136258784	3166	1.53133	1.1931
TCONS_00002097	=	NM_020588	XLOC_001197	Tmem183a	TSS4665	chr1:136242594-136258784	3169	8.15548	6.80128
TCONS_00002098	j	NM_020588	XLOC_001197	Tmem183a	TSS4665	chr1:136242594-136258784	3359	0.295236	1.26183
TCONS_00002099	j	NM_020588	XLOC_001197	Tmem183a	TSS4665	chr1:136242594-136258784	4006	0	1.0737
TCONS_00002103	j	NM_001081307	XLOC_001199	Ppp1r12b	TSS4676	chr1:136543257-136852570	7086	32.7713	10.2481
TCONS_00002104	=	NM_001081307	XLOC_001199	Ppp1r12b	TSS4671	chr1:136543257-136852570	3137	0.573074	0.0923958
TCONS_00002105	=	NR_015606	XLOC_001199	Ppp1r12b	TSS4679	chr1:136543257-136852570	2942	0.144734	0.623603
TCONS_00002106	=	NM_001033409	XLOC_001200	Lgr6	TSS4681	chr1:136882906-137001853	3623	0.0348784	0.0633766
TCONS_00002108	j	NM_007955	XLOC_001201	Ptprv	TSS4690	chr1:137005074-137029152	4205	0	0
TCONS_00002109	=	NM_134438	XLOC_001202	Gpr37l1	TSS4691	chr1:137056004-137064295	3112	16.6541	2.07463
TCONS_00002110	j	NM_001163131	XLOC_001203	Elf3	TSS4692	chr1:137150150-137155924	1934	0	0
TCONS_00002111	j	NM_001163131	XLOC_001203	Elf3	TSS4693	chr1:137150150-137155924	2470	0.0238272	0
TCONS_00002112	=	NM_001163131	XLOC_001203	Elf3	TSS4694	chr1:137150150-137155924	2000	1.21246	0.127347
TCONS_00002113	=	NM_007921	XLOC_001203	Elf3	TSS4694	chr1:137150150-137155924	1940	2.28733	0.0433766
TCONS_00002114	j	NM_001163131	XLOC_001203	Elf3	TSS4695	chr1:137150150-137155924	1145	0.12328	0
TCONS_00002115	=	NM_001159624	XLOC_001204	Rnpep	TSS4698	chr1:137159275-137180661	2184	1.36028	1.32684
TCONS_00002116	=	NM_145417	XLOC_001204	Rnpep	TSS4698	chr1:137159275-137180661	2301	20.8518	11.9843
TCONS_00002117	=	NM_011590	XLOC_001205	Timm17a	TSS4703	chr1:137185866-137210314	917	63.2203	22.4151
TCONS_00002118	j	NM_175259	XLOC_001206	Shisa4	TSS4704	chr1:137267640-137271821	1734	4.31031	2.22485
TCONS_00002119	=	NM_175259	XLOC_001206	Shisa4	TSS4705	chr1:137267640-137271821	1679	8.25325	2.09958
TCONS_00002120	=	NM_153774	XLOC_001207	Ipo9	TSS4707	chr1:137276839-137327068	6236	3.13404	6.90765
TCONS_00002121	j	NM_173437	XLOC_001208	Nav1	TSS4714	chr1:137331156-137586473	12434	0	1.47931
TCONS_00002122	j	NM_173437	XLOC_001208	Nav1	TSS4714	chr1:137331156-137586473	11654	0.450959	2.75469
TCONS_00002124	=	NM_019645	XLOC_001209	Pkp1	TSS4723	chr1:137767971-137815762	4486	0.00287759	0
TCONS_00002126	j	NM_177642	XLOC_001210	Igfn1	TSS4727	chr1:137850154-137903213	2632	0.00521517	0
TCONS_00002129	j	NM_177642	XLOC_001210	Igfn1	TSS4730	chr1:137850154-137903213	8591	0	0
TCONS_00002130	j	NM_028872	XLOC_001212	5730559C18Rik	TSS4751	chr1:138110098-138131229	4104	0.0142495	0.0862002
TCONS_00002131	j	NM_028872	XLOC_001212	5730559C18Rik	TSS4755	chr1:138110098-138131229	3796	0.0603268	0.034836
TCONS_00002132	=	NM_028872	XLOC_001212	5730559C18Rik	TSS4757	chr1:138110098-138131229	3013	0.831142	0.404347
TCONS_00002133	j	NM_028872	XLOC_001212	5730559C18Rik	TSS4758	chr1:138110098-138131229	2952	0	0
TCONS_00002134	=	NM_001101516	XLOC_001213	Gpr25	TSS4760	chr1:138155490-138157450	1960	0	0.0233653
TCONS_00002135	j	NM_001081360	XLOC_001214	Camsap1l1	TSS4765	chr1:138164582-138242785	6405	0	0.270806
TCONS_00002136	=	NM_001081360	XLOC_001214	Camsap1l1	TSS4762	chr1:138164582-138242785	7823	0	0
TCONS_00002137	j	NM_001081360	XLOC_001214	Camsap1l1	TSS4762	chr1:138164582-138242785	7889	0.964362	2.15192
TCONS_00002138	=	NR_024328	XLOC_001215	9230116N13Rik	TSS4767	chr1:138308492-138336797	2097	0.0922008	0.108363
TCONS_00002140	=	NM_030676	XLOC_001216	Nr5a2	TSS4769	chr1:138739145-138857098	4806	0.00493401	0
TCONS_00002143	j	NM_001111316	XLOC_001217	Ptprc	TSS4778	chr1:139958764-140072281	5517	0	0
TCONS_00002145	=	NM_011210	XLOC_001217	Ptprc	TSS4774	chr1:139958764-140072281	5247	0	6.94712e-06
TCONS_00002147	j	NM_021605	XLOC_001218	Nek7	TSS4785	chr1:140380408-140516347	3105	8.96881	5.36238
TCONS_00002148	=	NM_021605	XLOC_001218	Nek7	TSS4784	chr1:140380408-140516347	4322	25.3815	12.317
TCONS_00002149	=	NR_040304	XLOC_001219	Gm5833	TSS4786	chr1:140536671-140578652	1930	0	0
TCONS_00002152	=	NM_001042577	XLOC_001220	Lhx9	TSS4787	chr1:140721762-140744156	2077	0.0320441	0
TCONS_00002153	=	NM_001081226	XLOC_001221	2310009B15Rik	TSS4790	chr1:140748555-140753431	571	6.48175	6.46915
TCONS_00002154	j	NM_001081226	XLOC_001221	2310009B15Rik	TSS4791	chr1:140748555-140753431	679	0	0.390706
TCONS_00002155	=	NM_133239	XLOC_001222	Crb1	TSS4792	chr1:141094830-141273653	4702	0	0
TCONS_00002159	=	NM_001160304	XLOC_001224	Gm4788	TSS4794	chr1:141594495-141677816	2710	0.109666	0.0590102
TCONS_00002161	=	NM_009888	XLOC_001226	Cfh	TSS4797	chr1:141982431-142080098	4365	15.4259	4.03516
TCONS_00002162	=	NR_040604	XLOC_001227	4930590L20Rik	TSS4798	chr1:142141618-142552979	551	0	0
TCONS_00002164	=	NM_145991	XLOC_001228	Cdc73	TSS4800	chr1:145445933-145550671	12225	2.25476	2.66069
TCONS_00002165	=	NM_013835	XLOC_001229	Trove2	TSS4801	chr1:145586478-145654596	18018	0.0995114	0.197132
TCONS_00002166	=	NM_009061	XLOC_001230	Rgs2	TSS4803	chr1:145846467-145851461	3009	10.2961	3.40301
TCONS_00002167	=	NM_153171	XLOC_001231	Rgs13	TSS4807	chr1:145985796-146024502	1497	1.12741e-06	0
TCONS_00002168	=	NM_015811	XLOC_001232	Rgs1	TSS4809	chr1:146091157-146096588	1330	52.899	6.2979
TCONS_00002171	=	NM_022881	XLOC_001233	Rgs18	TSS4814	chr1:146599970-146622551	1859	0.166733	0.0103802
TCONS_00002172	=	NM_008869	XLOC_001234	Pla2g4a	TSS4816	chr1:151676751-151808414	2846	5.79169	12.2557
TCONS_00002173	=	NR_015466	XLOC_001235	7530420F21Rik	TSS4819	chr1:151923511-151956178	1098	0.0896411	0.0318041
TCONS_00002175	=	NM_001077237	XLOC_001238	BC003331	TSS4825	chr1:152208440-152313295	3146	0.502063	0.577586
TCONS_00002176	=	NM_145511	XLOC_001238	BC003331	TSS4825	chr1:152208440-152313295	3242	7.63787	5.64488
TCONS_00002177	=	NM_001110146	XLOC_001239	Prg4	TSS4827	chr1:152208440-152313295	1884	0.261357	1.25971
TCONS_00002178	=	NM_021400	XLOC_001239	Prg4	TSS4827	chr1:152208440-152313295	4278	0.1596	4.16776
TCONS_00002179	j	NM_001024720	XLOC_001240	Hmcn1	TSS4833	chr1:152409631-152840719	11477	0	0.039553
TCONS_00002184	=	NM_025819	XLOC_001242	1200016B10Rik	TSS4842	chr1:153214740-153275565	3668	1.41202	2.24069
TCONS_00002185	=	NM_011277	XLOC_001243	Rnf2	TSS4846	chr1:153316535-153348039	3028	7.9629	13.7926
TCONS_00002186	j	NM_011277	XLOC_001243	Rnf2	TSS4845	chr1:153316535-153348039	2942	0	0.121732
TCONS_00002187	j	NM_197990	XLOC_001246	1700025G04Rik	TSS4849	chr1:153700810-153937450	1262	6.42985	8.20205
TCONS_00002188	=	NM_197990	XLOC_001246	1700025G04Rik	TSS4849	chr1:153700810-153937450	9754	3.58239	7.68919
TCONS_00002190	=	NM_025677	XLOC_001248	Tsen15	TSS4853	chr1:154217860-154233812	1132	9.43023	11.5369
TCONS_00002191	=	NM_016846	XLOC_001249	Rgl1	TSS4854	chr1:154363912-154613620	4726	12.5385	39.0871
TCONS_00002192	=	NM_001160257	XLOC_001250	Smg7	TSS4860	chr1:154654981-154750358	5793	0.000314297	0
TCONS_00002193	=	NM_001005507	XLOC_001250	Smg7	TSS4861	chr1:154654981-154750358	5791	0.79011	1.16607
TCONS_00002194	=	NM_001160256	XLOC_001250	Smg7	TSS4861	chr1:154654981-154750358	5803	1.27132	1.05794
TCONS_00002195	j	NM_008485	XLOC_001251	Lamc2	TSS4863	chr1:154969648-155033706	3348	0	0
TCONS_00002196	j	NM_008485	XLOC_001251	Lamc2	TSS4864	chr1:154969648-155033706	4690	0.194476	0.085216
TCONS_00002197	j	NM_008485	XLOC_001251	Lamc2	TSS4865	chr1:154969648-155033706	5268	0.267834	0
TCONS_00002198	=	NM_008485	XLOC_001251	Lamc2	TSS4873	chr1:154969648-155033706	5164	0.461895	0
TCONS_00002199	=	NM_010683	XLOC_001252	Lamc1	TSS4877	chr1:155066051-155179916	7622	23.3551	114.025
TCONS_00002200	=	NR_033736	XLOC_001253	E330020D12Rik	TSS4883	chr1:155251018-155261363	2827	0.138303	0.00139923
TCONS_00002201	=	NM_007842	XLOC_001254	Dhx9	TSS4884	chr1:155302887-155334812	4613	2.7088	2.24566
TCONS_00002202	j	NM_007842	XLOC_001254	Dhx9	TSS4884	chr1:155302887-155334812	4638	9.56613	15.835
TCONS_00002203	=	NM_028749	XLOC_001255	Npl	TSS4888	chr1:155350004-155396844	1403	0.886987	0.821864
TCONS_00002205	=	NM_178243	XLOC_001258	5830403L16Rik	TSS4898	chr1:155696664-155698564	1900	0.0711405	0.0101699
TCONS_00002208	j	NM_009782	XLOC_001261	Cacna1e	TSS4911	chr1:156237622-156732007	9877	0	0.00556291
TCONS_00002209	j	NM_009782	XLOC_001261	Cacna1e	TSS4909	chr1:156237622-156732007	16872	0	0
TCONS_00002214	=	NM_010500	XLOC_001263	Ier5	TSS4923	chr1:156943496-156946766	3270	11.8486	23.5607
TCONS_00002215	j	NM_008209	XLOC_001264	Mr1	TSS4924	chr1:156974404-156993959	2976	3.22562	2.84572
TCONS_00002216	=	NM_008209	XLOC_001264	Mr1	TSS4924	chr1:156974404-156993959	3135	3.13621	6.15023
TCONS_00002221	=	NM_011273	XLOC_001267	Xpr1	TSS4943	chr1:157122786-157264574	7651	6.20551	6.40029
TCONS_00002223	=	NM_001024945	XLOC_001271	Qsox1	TSS4954	chr1:157625284-157660029	3361	20.4237	34.2037
TCONS_00002224	=	NM_023268	XLOC_001271	Qsox1	TSS4954	chr1:157625284-157660029	2495	18.2993	30.3163
TCONS_00002225	j	NM_023268	XLOC_001271	Qsox1	TSS4956	chr1:157625284-157660029	2052	0	0
TCONS_00002227	j	NM_001039184	XLOC_001272	Cep350	TSS4959	chr1:157692092-157820459	8168	0.00128058	0.365764
TCONS_00002228	=	NM_001039184	XLOC_001272	Cep350	TSS4963	chr1:157692092-157820459	13307	0.554112	1.74636
TCONS_00002229	=	NM_001160019	XLOC_001273	Tor1aip1	TSS4965	chr1:157851728-157916111	3716	0	0
TCONS_00002230	=	NM_001160018	XLOC_001273	Tor1aip1	TSS4966	chr1:157851728-157916111	4302	16.054	22.6625
TCONS_00002231	=	NM_144791	XLOC_001273	Tor1aip1	TSS4966	chr1:157851728-157916111	4134	0	0
TCONS_00002232	j	NM_177838	XLOC_001274	Fam163a	TSS4969	chr1:157922509-158135593	3758	0.286469	0.151164
TCONS_00002233	=	NM_177838	XLOC_001274	Fam163a	TSS4970	chr1:157922509-158135593	3882	1.77535	0.244896
TCONS_00002235	=	NM_009230	XLOC_001277	Soat1	TSS4976	chr1:158354658-158404875	8752	1.73327	2.1694
TCONS_00002237	=	NM_023141	XLOC_001279	Tor3a	TSS4979	chr1:158582862-158604470	3268	7.86429	9.92898
TCONS_00002238	j	NM_145413	XLOC_001280	Fam20b	TSS4982	chr1:158608686-158649187	4485	4.16274	4.64225
TCONS_00002239	=	NM_145413	XLOC_001280	Fam20b	TSS4983	chr1:158608686-158649187	4238	6.48216	5.18701
TCONS_00002240	=	NM_001159966	XLOC_001281	Ralgps2	TSS4986	chr1:158734296-158869757	6890	0	0
TCONS_00002241	=	NM_001159965	XLOC_001281	Ralgps2	TSS4987	chr1:158734296-158869757	6992	0.743513	0.000708489
TCONS_00002242	=	NM_001159967	XLOC_001281	Ralgps2	TSS4987	chr1:158734296-158869757	6914	2.62153	1.76897
TCONS_00002243	=	NM_001159968	XLOC_001281	Ralgps2	TSS4987	chr1:158734296-158869757	6887	0	0
TCONS_00002244	=	NM_023884	XLOC_001281	Ralgps2	TSS4987	chr1:158734296-158869757	6932	0	0.119971
TCONS_00002245	=	NR_027640	XLOC_001281	Ralgps2	TSS4987	chr1:158734296-158869757	7019	0.489297	0.265605
TCONS_00002246	=	NM_028540	XLOC_001282	1700057K13Rik	TSS4988	chr1:159029278-159039245	898	0	0
TCONS_00002247	=	NM_177644	XLOC_001283	Rasal2	TSS4994	chr1:159065313-159350367	10046	0.246036	0.474412
TCONS_00002249	=	NM_207583	XLOC_001284	Fam5b	TSS5002	chr1:160175399-160286516	4101	5.9819	0.0667488
TCONS_00002250	j	NM_001085376	XLOC_001286	Pappa2	TSS5006	chr1:160641861-160888694	5005	0	0
TCONS_00002252	=	NR_038031	XLOC_001287	4930562F07Rik	TSS5010	chr1:161974470-162083787	25484	0.0161451	0.154402
TCONS_00002253	=	NR_038030	XLOC_001287	4930562F07Rik	TSS5011	chr1:161974470-162083787	830	0.0228962	0
TCONS_00002254	=	NM_177839	XLOC_001287	Tnn	TSS5013	chr1:161974470-162083787	10118	0.0337139	0
TCONS_00002255	=	NM_009786	XLOC_001288	Cacybp	TSS5016	chr1:162132497-162143023	2115	9.1391	6.319
TCONS_00002256	j	NM_013862	XLOC_001289	Rabgap1l	TSS5019	chr1:162149207-162723073	18153	0.328048	1.58887
TCONS_00002257	=	NM_001038621	XLOC_001289	Rabgap1l	TSS5021	chr1:162149207-162723073	6338	0.52547	0.0709716
TCONS_00002258	=	NM_013862	XLOC_001289	Rabgap1l	TSS5019	chr1:162149207-162723073	3373	10.553	8.83759
TCONS_00002260	j	NM_172644	XLOC_001291	Dars2	TSS5025	chr1:162908736-163018134	19184	1.12296	1.38725
TCONS_00002261	=	NM_173424	XLOC_001291	Zbtb37	TSS5027	chr1:162908736-163018134	19085	0	0.0870903
TCONS_00002262	j	NM_001039482	XLOC_001292	Klhl20	TSS5035	chr1:163018508-163061610	3327	0.256093	0.890068
TCONS_00002263	=	NM_001039482	XLOC_001292	Klhl20	TSS5036	chr1:163018508-163061610	4037	3.69817	5.59471
TCONS_00002264	=	NM_001195189	XLOC_001293	4930469G21Rik	TSS5038	chr1:163072842-163102320	2203	0.014554	0.0354258
TCONS_00002265	=	NM_007453	XLOC_001294	Prdx6	TSS5039	chr1:163135943-163181379	2334	3.76942	3.52511
TCONS_00002266	j	NM_007453	XLOC_001294	Prdx6	TSS5040	chr1:163135943-163181379	1351	0.427892	0
TCONS_00002267	j	NM_007453	XLOC_001294	Prdx6	TSS5039	chr1:163135943-163181379	1239	1.25422	1.63659
TCONS_00002268	=	NM_001205243	XLOC_001297	Fasl	TSS5046	chr1:163710822-163718626	1888	0.0321451	0.0353701
TCONS_00002270	=	NM_172645	XLOC_001298	AI848100	TSS5047	chr1:163746242-163807167	6308	1.73683	1.17388
TCONS_00002272	j	NM_172645	XLOC_001298	AI848100	TSS5049	chr1:163746242-163807167	4116	2.84669	1.82952
TCONS_00002273	j	NM_172645	XLOC_001298	AI848100	TSS5053	chr1:163746242-163807167	5115	0	0
TCONS_00002277	j	NM_001038619	XLOC_001300	Dnm3	TSS5059	chr1:163912510-164408165	7167	0	0
TCONS_00002278	=	NM_001038619	XLOC_001300	Dnm3	TSS5057	chr1:163912510-164408165	7519	0.229014	0
TCONS_00002279	=	NM_172646	XLOC_001300	Dnm3	TSS5057	chr1:163912510-164408165	7562	0.000300407	0
TCONS_00002280	j	NM_144877	XLOC_001302	Mettl13	TSS5062	chr1:164462254-164478655	3644	0	0.0603764
TCONS_00002281	j	NM_144877	XLOC_001302	Mettl13	TSS5063	chr1:164462254-164478655	4461	0.106571	0.21968
TCONS_00002282	=	NM_144877	XLOC_001302	Mettl13	TSS5066	chr1:164462254-164478655	4510	1.94834	2.10467
TCONS_00002283	=	NM_001177581	XLOC_001303	7420461P10Rik	TSS5068	chr1:164500546-164588350	741	0	0
TCONS_00002284	=	NM_001081290	XLOC_001304	Prrc2c	TSS5071	chr1:164600867-164670866	10444	2.7275	6.62197
TCONS_00002286	j	NM_144878	XLOC_001305	Fmo4	TSS5076	chr1:164723322-164744089	2589	0	0.00551139
TCONS_00002287	j	NM_144878	XLOC_001305	Fmo4	TSS5077	chr1:164723322-164744089	3201	0	0
TCONS_00002288	=	NM_144878	XLOC_001305	Fmo4	TSS5078	chr1:164723322-164744089	2601	0	0
TCONS_00002289	j	NM_144878	XLOC_001305	Fmo4	TSS5079	chr1:164723322-164744089	2838	0.0709416	0.0455626
TCONS_00002290	j	NM_144878	XLOC_001305	Fmo4	TSS5079	chr1:164723322-164744089	1313	0	0
TCONS_00002291	=	NM_010231	XLOC_001306	Fmo1	TSS5086	chr1:164759687-164797786	2326	2.09981	0.245325
TCONS_00002293	j	NM_018881	XLOC_001307	Fmo2	TSS5093	chr1:164804347-164828875	2927	5.39426	0.779813
TCONS_00002294	j	NM_018881	XLOC_001307	Fmo2	TSS5094	chr1:164804347-164828875	3648	2.98985	0
TCONS_00002295	=	NM_018881	XLOC_001307	Fmo2	TSS5090	chr1:164804347-164828875	4198	26.5596	3.08952
TCONS_00002297	=	NM_008030	XLOC_001309	Fmo3	TSS5097	chr1:164883930-164914637	2010	0	0
TCONS_00002299	=	NM_011127	XLOC_001311	Prrx1	TSS5101	chr1:165175240-165243781	4892	0.181214	0.16119
TCONS_00002300	=	NM_175686	XLOC_001311	Prrx1	TSS5101	chr1:165175240-165243781	4964	0	0.104639
TCONS_00002301	=	NM_001025570	XLOC_001311	Prrx1	TSS5101	chr1:165175240-165243781	4098	0.0319318	0.120124
TCONS_00002302	=	NM_178883	XLOC_001312	Gorab	TSS5102	chr1:165315037-165333812	2509	1.03044	1.26371
TCONS_00002303	j	NM_178883	XLOC_001312	Gorab	TSS5103	chr1:165315037-165333812	1951	0.118985	0.463797
TCONS_00002304	j	NM_178883	XLOC_001312	Gorab	TSS5102	chr1:165315037-165333812	2555	0.843015	0.623428
TCONS_00002306	=	NM_201364	XLOC_001314	BC055324	TSS5108	chr1:165860194-165924912	16962	0.113622	0.43893
TCONS_00002307	=	NR_037987	XLOC_001315	Gm16548	TSS5109	chr1:166045394-166150409	1241	0.0111538	0
TCONS_00002309	=	NM_001160209	XLOC_001316	Blzf1	TSS5110	chr1:166219930-166237792	4014	1.1335	1.11948
TCONS_00002311	j	NM_025505	XLOC_001316	Blzf1	TSS5112	chr1:166219930-166237792	2195	1.19886	2.78399
TCONS_00002312	=	NM_009721	XLOC_001317	Atp1b1	TSS5114	chr1:166237805-166388486	2553	72.187	6.0965
TCONS_00002313	=	NM_008510	XLOC_001319	Xcl1	TSS5120	chr1:166861778-166865641	502	0.0597905	0
TCONS_00002314	=	NR_040480	XLOC_001320	4930568G15Rik	TSS5121	chr1:166996747-167022422	998	0	0
TCONS_00002316	j	NM_145512	XLOC_001322	Sft2d2	TSS5127	chr1:167104160-167124643	5830	1.81432	0.563678
TCONS_00002317	=	NM_145512	XLOC_001322	Sft2d2	TSS5127	chr1:167104160-167124643	5526	8.59145	2.57254
TCONS_00002318	=	NM_145513	XLOC_001323	Tiprl	TSS5129	chr1:167142416-167167103	4395	0.704357	0.754153
TCONS_00002319	j	NM_145513	XLOC_001323	Tiprl	TSS5133	chr1:167142416-167167103	1245	1.10923	0
TCONS_00002320	j	NM_145513	XLOC_001323	Tiprl	TSS5129	chr1:167142416-167167103	1438	5.03894	4.61869
TCONS_00002321	=	NM_028759	XLOC_001325	Dcaf6	TSS5137	chr1:167259631-167390670	3305	8.04097	6.00653
TCONS_00002323	=	NM_001001880	XLOC_001327	Mpzl1	TSS5143	chr1:167522311-167564672	2250	2.82132	5.06996
TCONS_00002324	=	NM_001083897	XLOC_001327	Mpzl1	TSS5143	chr1:167522311-167564672	2356	8.9064	48.8394
TCONS_00002325	=	NM_001038846	XLOC_001328	Rcsd1	TSS5147	chr1:167579075-167638225	2580	7.10999	15.3445
TCONS_00002326	=	NM_178593	XLOC_001328	Rcsd1	TSS5147	chr1:167579075-167638225	2670	6.10733	13.0803
TCONS_00002327	j	NM_178593	XLOC_001328	Rcsd1	TSS5149	chr1:167579075-167638225	6116	0.0987338	1.44539
TCONS_00002332	=	NM_198934	XLOC_001329	Pou2f1	TSS5156	chr1:167711257-167932769	2682	0.148038	0.22464
TCONS_00002333	=	NM_011137	XLOC_001329	Pou2f1	TSS5155	chr1:167711257-167932769	12975	0	0
TCONS_00002334	j	NM_001033344	XLOC_001331	Dusp27	TSS5167	chr1:168028278-168058029	3742	0	0.0336193
TCONS_00002335	=	NM_001033344	XLOC_001331	Dusp27	TSS5168	chr1:168028278-168058029	4025	0.240768	0
TCONS_00002336	=	NM_001160049	XLOC_001331	Dusp27	TSS5168	chr1:168028278-168058029	4021	0.519394	4.91024e-07
TCONS_00002338	j	NM_175170	XLOC_001333	Pogk	TSS5170	chr1:168309297-168339959	19039	0.0422968	0.354067
TCONS_00002339	=	NM_001142948	XLOC_001333	Pogk	TSS5170	chr1:168309297-168339959	7037	0.0237869	0.05726
TCONS_00002340	=	NM_175170	XLOC_001333	Pogk	TSS5170	chr1:168309297-168339959	7371	2.69331	1.86659
TCONS_00002344	=	NR_037988	XLOC_001337	Gm16701	TSS5176	chr1:168904153-169021433	936	0.107486	0.0223558
TCONS_00002347	=	NM_030724	XLOC_001339	Uck2	TSS5181	chr1:169153027-169215681	4936	4.82212	4.73191
TCONS_00002348	=	NM_025569	XLOC_001340	Mgst3	TSS5183	chr1:169302592-169324187	766	22.7722	2.62884
TCONS_00002349	=	NM_001013382	XLOC_001341	Lrrc52	TSS5185	chr1:169375626-169396911	1137	0.0131164	0
TCONS_00002350	=	NM_008783	XLOC_001342	Pbx1	TSS5186	chr1:170049494-170362817	3958	2.18265	2.98174
TCONS_00002351	j	NM_183355	XLOC_001342	Pbx1	TSS5189	chr1:170049494-170362817	7551	2.65057	3.56999
TCONS_00002352	=	NM_183355	XLOC_001342	Pbx1	TSS5186	chr1:170049494-170362817	6910	2.56747	3.20252
TCONS_00002353	=	NM_023284	XLOC_001344	Nuf2	TSS5194	chr1:171428064-171461595	2405	0.129031	0
TCONS_00002354	j	NM_023284	XLOC_001344	Nuf2	TSS5194	chr1:171428064-171461595	2481	0.160867	0
TCONS_00002355	=	NM_009062	XLOC_001345	Rgs4	TSS5197	chr1:171671607-171677773	2941	21.3864	2.67218
TCONS_00002356	j	NM_009062	XLOC_001345	Rgs4	TSS5198	chr1:171671607-171677773	2726	1.55407	0.292663
TCONS_00002357	j	NM_010476	XLOC_001346	Hsd17b7	TSS5200	chr1:171879667-171899352	4533	0.715317	1.55728
TCONS_00002358	=	NM_010476	XLOC_001346	Hsd17b7	TSS5200	chr1:171879667-171899352	4574	1.58912	1.97142
TCONS_00002359	j	NM_022563	XLOC_001347	Ddr2	TSS5205	chr1:171899539-172041259	7208	0	1.44966
TCONS_00002360	j	NM_022563	XLOC_001347	Ddr2	TSS5204	chr1:171899539-172041259	8547	2.55662	10.1248
TCONS_00002361	=	NM_133806	XLOC_001348	Uap1	TSS5208	chr1:172072133-172105440	2283	2.63812	8.0778
TCONS_00002362	j	NM_133806	XLOC_001348	Uap1	TSS5209	chr1:172072133-172105440	2596	2.41606	0.325972
TCONS_00002363	=	NM_010633	XLOC_001349	Uhmk1	TSS5214	chr1:172123549-172185673	7968	4.04273	2.2546
TCONS_00002365	=	NM_001198955	XLOC_001350	Gm7694	TSS5219	chr1:172228129-172520482	3833	1.97658	0.285453
TCONS_00002367	=	NM_001109985	XLOC_001350	Nos1ap	TSS5220	chr1:172228129-172520482	5732	0	0.1847
TCONS_00002368	=	NM_027528	XLOC_001350	Nos1ap	TSS5223	chr1:172228129-172520482	1533	0	0
TCONS_00002369	=	NM_001081304	XLOC_001351	Atf6	TSS5224	chr1:172634587-172798750	7463	1.564	2.67532
TCONS_00002370	j	NM_023173	XLOC_001352	Dusp12	TSS5231	chr1:172803067-172816116	3960	0.313772	1.34588
TCONS_00002371	=	NM_023173	XLOC_001352	Dusp12	TSS5230	chr1:172803067-172816116	2652	2.35536	2.25772
TCONS_00002374	=	NM_001160215	XLOC_001354	Fcrla	TSS5237	chr1:172847724-172857714	1661	0.0339292	0
TCONS_00002375	=	NM_145141	XLOC_001354	Fcrla	TSS5237	chr1:172847724-172857714	1658	0.0324904	0
TCONS_00002377	j	NM_001077189	XLOC_001355	Fcgr2b	TSS5240	chr1:172889781-172989534	1989	0	0.0544677
TCONS_00002378	j	NM_001077189	XLOC_001355	Fcgr2b	TSS5241	chr1:172889781-172989534	2428	0	0
TCONS_00002379	=	NM_001077189	XLOC_001355	Fcgr2b	TSS5239	chr1:172889781-172989534	1547	2.96041	0.572449
TCONS_00002380	=	NM_010187	XLOC_001355	Fcgr2b	TSS5239	chr1:172889781-172989534	2369	4.97524	0.752982
TCONS_00002381	=	NM_010188	XLOC_001355	Fcgr3	TSS5244	chr1:172889781-172989534	1353	9.3757	1.2411
TCONS_00002382	=	NM_025321	XLOC_001356	Sdhc	TSS5246	chr1:173059287-173080734	1179	208.191	72.6248
TCONS_00002383	=	NM_025557	XLOC_001357	Pcp4l1	TSS5247	chr1:173103394-173126399	1575	281.963	22.1819
TCONS_00002384	=	NM_001037170	XLOC_001358	Tomm40l	TSS5248	chr1:173144100-173152645	2920	7.49778	5.3697
TCONS_00002385	=	NM_010185	XLOC_001359	Fcer1g	TSS5249	chr1:173159702-173192595	658	14.1091	3.10064
TCONS_00002387	=	NM_153064	XLOC_001359	Ndufs2	TSS5252	chr1:173159702-173192595	1606	113.247	93.815
TCONS_00002389	=	NM_008911	XLOC_001360	Ppox	TSS5255	chr1:173200458-173211495	1821	8.61887	11.2622
TCONS_00002390	=	NM_013919	XLOC_001361	Usp21	TSS5257	chr1:173212083-173218092	2181	12.6631	13.1389
TCONS_00002391	=	NM_025388	XLOC_001362	Ufc1	TSS5258	chr1:173218694-173225113	964	49.0165	41.8956
TCONS_00002392	=	NM_001242580	XLOC_001363	Nit1	TSS5259	chr1:173259275-173275776	1374	3.10805	2.04533
TCONS_00002393	=	NM_012049	XLOC_001363	Nit1	TSS5259	chr1:173259275-173275776	1342	10.6936	5.89374
TCONS_00002394	=	NM_001033039	XLOC_001364	Klhdc9	TSS5261	chr1:173275829-173290929	1555	0.759252	0.316886
TCONS_00002395	=	NM_010584	XLOC_001366	Itln1	TSS5264	chr1:173448254-173465439	1139	19.1897	0.037951
TCONS_00002396	j	NM_008534	XLOC_001367	Ly9	TSS5265	chr1:173517978-173537491	2547	0	0.0114507
TCONS_00002397	=	NM_008534	XLOC_001367	Ly9	TSS5266	chr1:173517978-173537491	2503	0.282756	0
TCONS_00002398	j	NM_008534	XLOC_001367	Ly9	TSS5267	chr1:173517978-173537491	1236	0	0
TCONS_00002400	=	NM_144539	XLOC_001368	Slamf7	TSS5269	chr1:173560967-173583365	3977	0.0674734	0
TCONS_00002401	j	NM_033509	XLOC_001369	Vangl2	TSS5274	chr1:173931088-173958023	4341	0	0.00116353
TCONS_00002402	j	NM_033509	XLOC_001369	Vangl2	TSS5277	chr1:173931088-173958023	4633	0.145212	0.886536
TCONS_00002403	=	NM_033509	XLOC_001369	Vangl2	TSS5275	chr1:173931088-173958023	6216	0.552555	1.10473
TCONS_00002405	=	NM_021607	XLOC_001371	Ncstn	TSS5280	chr1:173996143-174052463	2855	28.3996	63.6326
TCONS_00002406	=	NM_011063	XLOC_001372	Pea15a	TSS5281	chr1:174126859-174136912	2477	93.2433	114.128
TCONS_00002408	j	NM_009813	XLOC_001373	Casq1	TSS5283	chr1:174136988-174150630	4302	0	0.318704
TCONS_00002409	=	NM_009813	XLOC_001373	Casq1	TSS5285	chr1:174136988-174150630	1874	1.58254	0.21646
TCONS_00002410	=	NM_013734	XLOC_001374	Atp1a4	TSS5289	chr1:174153638-174188555	3485	0.0336415	0.117098
TCONS_00002411	=	NM_178405	XLOC_001375	Atp1a2	TSS5290	chr1:174201839-174228195	6227	3.02218	12.6123
TCONS_00002412	j	NM_008429	XLOC_001376	Kcnj9	TSS5293	chr1:174250661-174259394	3549	0.127773	0
TCONS_00002413	=	NM_008429	XLOC_001376	Kcnj9	TSS5294	chr1:174250661-174259394	3270	0.130185	3.04763e-07
TCONS_00002414	=	NR_040558	XLOC_001379	4933439K11Rik	TSS5297	chr1:174451260-174493848	4621	0	0
TCONS_00002416	=	NM_029084	XLOC_001380	Slamf8	TSS5301	chr1:174511507-174520843	2040	0.417912	0.0623338
TCONS_00002418	=	NM_026725	XLOC_001382	Dusp23	TSS5306	chr1:174560691-174563194	1417	5.05665	5.8089
TCONS_00002419	j	NM_026725	XLOC_001382	Dusp23	TSS5306	chr1:174560691-174563194	1336	0	0
TCONS_00002422	=	NM_146763	XLOC_001385	Olfr1406	TSS5309	chr1:175113572-175114635	1063	0	0
TCONS_00002423	=	NM_010184	XLOC_001386	Fcer1a	TSS5310	chr1:175151401-175157360	1026	0.055542	0
TCONS_00002424	=	NM_001205011	XLOC_001387	Gm11062	TSS5311	chr1:175204591-175207887	694	2.78581	0.0514345
TCONS_00002425	j	NM_053199	XLOC_001388	Cadm3	TSS5316	chr1:175262016-175297989	6212	7.3851	1.29436
TCONS_00002427	j	NM_001177349	XLOC_001389	Pydc4	TSS5319	chr1:175396200-175529477	5786	0.0356589	0
TCONS_00002428	=	NM_001024721	XLOC_001390	BC094916	TSS5326	chr1:175396200-175529477	1294	0.0571683	0
TCONS_00002429	=	NM_001177349	XLOC_001389	Pydc4	TSS5319	chr1:175396200-175529477	2680	0	0
TCONS_00002430	=	NM_001177350	XLOC_001389	Pydc4	TSS5319	chr1:175396200-175529477	2628	0.148218	0
TCONS_00002431	j	NM_001204910	XLOC_001392	AI607873	TSS5330	chr1:175653558-175671940	3477	0	0.309657
TCONS_00002432	=	NM_001204910	XLOC_001392	AI607873	TSS5330	chr1:175653558-175671940	3483	1.11165	0.304261
TCONS_00002433	=	NM_008329	XLOC_001393	Ifi204	TSS5331	chr1:175677424-175961935	2295	1.60729	1.3164
TCONS_00002435	=	NM_001170853	XLOC_001395	Mndal	TSS5343	chr1:175677424-175961935	1908	1.35088	0.744746
TCONS_00002436	=	NM_001033450	XLOC_001393	Mnda	TSS5333	chr1:175677424-175961935	1651	1.97917	1.71814
TCONS_00002437	j	NM_001033450	XLOC_001393	Mnda	TSS5334	chr1:175677424-175961935	759	0.0934041	0.255603
TCONS_00002438	j	NM_001045481	XLOC_001395	Ifi203	TSS5345	chr1:175677424-175961935	2992	0.435048	0.71357
TCONS_00002439	=	NM_008328	XLOC_001395	Ifi203	TSS5338	chr1:175677424-175961935	3614	0.614571	2.25377
TCONS_00002440	j	NM_001045481	XLOC_001395	Ifi203	TSS5338	chr1:175677424-175961935	4623	0	0.0271595
TCONS_00002441	=	NM_001045481	XLOC_001395	Ifi203	TSS5338	chr1:175677424-175961935	3630	0	0
TCONS_00002442	j	NM_001045481	XLOC_001395	Ifi203	TSS5338	chr1:175677424-175961935	3373	0.683121	0.688208
TCONS_00002443	j	NM_001045481	XLOC_001395	Ifi203	TSS5338	chr1:175677424-175961935	2156	0.14611	0.928779
TCONS_00002444	=	NM_008327	XLOC_001396	Ifi202b	TSS5350	chr1:175677424-175961935	1796	0	0
TCONS_00002445	=	NM_011940	XLOC_001396	Ifi202b	TSS5350	chr1:175677424-175961935	1793	0	0
TCONS_00002446	=	NM_172648	XLOC_001393	Ifi205	TSS5332	chr1:175677424-175961935	1613	2.6197	0.987725
TCONS_00002449	=	NM_011825	XLOC_001399	Grem2	TSS5355	chr1:176763915-176852091	3745	21.9974	0.927641
TCONS_00002450	j	NM_011825	XLOC_001399	Grem2	TSS5358	chr1:176763915-176852091	3540	0	0
TCONS_00002451	j	NM_001199003	XLOC_001400	Rgs7	TSS5363	chr1:176987734-177422808	1718	0	0
TCONS_00002452	=	NM_001199003	XLOC_001400	Rgs7	TSS5360	chr1:176987734-177422808	2487	0.391335	0.865428
TCONS_00002454	=	NM_010209	XLOC_001401	Fh1	TSS5366	chr1:177531508-177555766	1632	60.4709	25.5481
TCONS_00002455	=	NM_010098	XLOC_001402	Opn3	TSS5367	chr1:177592558-177623034	1720	0.449292	0.327808
TCONS_00002457	j	NM_010098	XLOC_001402	Opn3	TSS5368	chr1:177592558-177623034	7183	0.958404	1.35252
TCONS_00002458	j	NM_176916	XLOC_001403	Pld5	TSS5372	chr1:177891798-178205446	2094	0	0.0514731
TCONS_00002459	=	NM_001195816	XLOC_001403	Pld5	TSS5373	chr1:177891798-178205446	3267	0	0
TCONS_00002460	=	NM_176916	XLOC_001403	Pld5	TSS5370	chr1:177891798-178205446	3571	0.522293	0.000224424
TCONS_00002461	=	NM_001039518	XLOC_001404	B020018G12Rik	TSS5374	chr1:177891798-178205446	1341	0.062764	0.0352275
TCONS_00002463	j	NM_001099637	XLOC_001405	Cep170	TSS5379	chr1:178663783-178744670	5215	1.82176	2.48633
TCONS_00002464	j	NM_001099637	XLOC_001405	Cep170	TSS5377	chr1:178663783-178744670	6656	0.38513	0.130302
TCONS_00002465	j	NM_001099637	XLOC_001405	Cep170	TSS5377	chr1:178663783-178744670	6763	0	0
TCONS_00002467	=	NR_037996	XLOC_001407	Hmga2-ps1	TSS5383	chr1:178744942-179189151	1510	0.956028	0.124287
TCONS_00002468	j	NM_011785	XLOC_001408	Akt3	TSS5387	chr1:178744942-179189151	7642	1.97219	0.939731
TCONS_00002471	=	NM_007422	XLOC_001412	Adss	TSS5393	chr1:179693306-179726648	2553	16.0144	12.3361
TCONS_00002472	j	NM_007422	XLOC_001412	Adss	TSS5394	chr1:179693306-179726648	2079	1.0272	1.15864
TCONS_00002474	j	NM_016805	XLOC_001414	Hnrnpu	TSS5396	chr1:180248411-180271591	7590	2.00695	5.26345
TCONS_00002476	=	NM_027188	XLOC_001415	Smyd3	TSS5400	chr1:180457910-181448246	10038	0.140312	0.113678
TCONS_00002477	=	NM_008249	XLOC_001416	Tfb2m	TSS5404	chr1:181458186-181476398	2448	8.87683	5.14753
TCONS_00002479	=	NM_026375	XLOC_001417	Ahctf1	TSS5409	chr1:181675029-181734146	8831	2.02402	5.0176
TCONS_00002480	j	NM_026375	XLOC_001417	Ahctf1	TSS5407	chr1:181675029-181734146	3987	2.18011	2.86499
TCONS_00002481	=	NM_001163290	XLOC_001419	Adck3	TSS5414	chr1:181890430-182126151	7128	0	0
TCONS_00002482	=	NM_023341	XLOC_001419	Adck3	TSS5413	chr1:181890430-182126151	7299	4.21629	2.16873
TCONS_00002484	=	NM_001128605	XLOC_001420	Psen2	TSS5416	chr1:182157134-182186431	1997	9.03951	8.99129
TCONS_00002486	=	NR_003623	XLOC_001421	Gm5069	TSS5419	chr1:182257099-182413649	3581	1.77503	0.393633
TCONS_00002487	j	NM_001081227	XLOC_001422	6330403A02Rik	TSS5420	chr1:182257099-182413649	26518	0.0309766	0.365221
TCONS_00002488	=	NM_001081227	XLOC_001422	6330403A02Rik	TSS5420	chr1:182257099-182413649	6557	18.3301	2.66245
TCONS_00002489	=	NM_013729	XLOC_001423	Mixl1	TSS5427	chr1:182623178-182627165	2289	0	0
TCONS_00002492	=	NM_008210	XLOC_001425	H3f3a	TSS5430	chr1:182732698-182752108	1076	355.096	249.507
TCONS_00002493	=	NM_010145	XLOC_001426	Ephx1	TSS5432	chr1:182919686-182947652	1665	61.474	79.9252
TCONS_00002494	j	NM_026171	XLOC_001427	Nvl	TSS5435	chr1:183017103-183077260	13051	0.495522	1.26468
TCONS_00002495	=	NM_026171	XLOC_001427	Nvl	TSS5436	chr1:183017103-183077260	9361	0.257293	0
TCONS_00002497	=	NM_145514	XLOC_001428	Wdr26	TSS5440	chr1:183103356-183142362	7047	9.16784	10.5174
TCONS_00002499	=	NM_133815	XLOC_001432	Lbr	TSS5446	chr1:183745445-183772532	3552	9.91177	5.92919
TCONS_00002500	j	NM_133815	XLOC_001432	Lbr	TSS5448	chr1:183745445-183772532	2508	1.51264	3.29025
TCONS_00002501	j	NM_010135	XLOC_001433	Enah	TSS5457	chr1:183826285-183950151	9717	0.2778	0.301793
TCONS_00002503	=	NM_001083120	XLOC_001433	Enah	TSS5456	chr1:183826285-183950151	6046	14.1247	2.9013
TCONS_00002504	=	NM_001083121	XLOC_001433	Enah	TSS5456	chr1:183826285-183950151	11570	0.406365	0.000311094
TCONS_00002505	=	NM_008680	XLOC_001433	Enah	TSS5456	chr1:183826285-183950151	4231	0.110381	0
TCONS_00002506	=	NM_010135	XLOC_001433	Enah	TSS5456	chr1:183826285-183950151	4276	0.548579	0
TCONS_00002508	=	NM_007853	XLOC_001435	Degs1	TSS5461	chr1:184206137-184213142	2020	72.304	53.4419
TCONS_00002509	j	NM_007853	XLOC_001435	Degs1	TSS5462	chr1:184206137-184213142	1719	0.526175	0.603562
TCONS_00002511	=	NM_175127	XLOC_001436	Fbxo28	TSS5463	chr1:184242975-184271737	4913	5.2546	3.22577
TCONS_00002512	=	NM_009794	XLOC_001437	Capn2	TSS5467	chr1:184397383-184450901	3185	36.5769	45.1149
TCONS_00002514	=	NM_028516	XLOC_001439	1700056E22Rik	TSS5470	chr1:185856910-185857877	967	0.683716	0.243359
TCONS_00002516	=	NR_040472	XLOC_001441	1700112H15Rik	TSS5472	chr1:186351719-186381756	778	0	0
TCONS_00002518	=	NM_008250	XLOC_001443	Hlx	TSS5477	chr1:186545668-186558697	2147	38.2388	31.6701
TCONS_00002519	j	NM_008250	XLOC_001443	Hlx	TSS5478	chr1:186545668-186558697	1136	0	0
TCONS_00002520	=	NM_001081361	XLOC_001444	Mosc1	TSS5481	chr1:186610645-186635192	2161	0	0.0664749
TCONS_00002522	=	NM_133684	XLOC_001445	Mosc2	TSS5484	chr1:186635193-186669781	1883	16.6111	14.9218
TCONS_00002525	=	NM_178692	XLOC_001446	C130074G19Rik	TSS5487	chr1:186695804-186706915	2853	6.09709	0.538643
TCONS_00002526	=	NM_145515	XLOC_001447	Mark1	TSS5489	chr1:186720298-186830943	4565	0.290878	0
TCONS_00002527	j	NM_145515	XLOC_001447	Mark1	TSS5493	chr1:186720298-186830943	3096	0.402229	0.325175
TCONS_00002528	j	NM_145515	XLOC_001447	Mark1	TSS5490	chr1:186720298-186830943	4424	1.56104	0.683841
TCONS_00002529	j	NM_145515	XLOC_001447	Mark1	TSS5490	chr1:186720298-186830943	3044	0.0156061	0.31795
TCONS_00002530	=	NM_198653	XLOC_001448	Iars2	TSS5494	chr1:187027993-187153280	14278	4.41319	5.12991
TCONS_00002532	=	NR_038006	XLOC_001449	9630028B13Rik	TSS5496	chr1:187252311-187292640	3406	0	0
TCONS_00002533	=	NR_040305	XLOC_001450	Gm2061	TSS5498	chr1:187252311-187292640	2761	0.0431736	0
TCONS_00002534	=	NM_146106	XLOC_001451	Lyplal1	TSS5499	chr1:187911610-187941202	1577	1.97616	1.99824
TCONS_00002536	=	NM_009367	XLOC_001452	Tgfb2	TSS5506	chr1:188446414-188530707	5792	0.972501	1.51743
TCONS_00002537	=	NM_026041	XLOC_001453	Rrp15	TSS5507	chr1:188544964-188573237	1213	5.99724	5.32749
TCONS_00002538	=	NM_028848	XLOC_001455	Spata17	TSS5510	chr1:188872173-189039325	1303	0	2.76618e-06
TCONS_00002540	=	NR_038007	XLOC_001456	9330162B11Rik	TSS5511	chr1:189432535-190038763	2212	0	0
TCONS_00002541	=	NM_172650	XLOC_001457	Kctd3	TSS5513	chr1:190794975-190831719	3703	7.20437	6.2733
TCONS_00002543	j	NM_010607	XLOC_001458	Kcnk2	TSS5517	chr1:191031806-191168071	3661	1.85544	13.4841
TCONS_00002544	=	NM_001159850	XLOC_001458	Kcnk2	TSS5519	chr1:191031806-191168071	3406	1.41168	17.9554
TCONS_00002545	=	NM_010607	XLOC_001458	Kcnk2	TSS5520	chr1:191031806-191168071	3499	0.173476	2.77997
TCONS_00002546	=	NR_027627	XLOC_001458	Kcnk2	TSS5521	chr1:191031806-191168071	3297	0.199452	2.52795
TCONS_00002547	j	NM_001081363	XLOC_001460	Cenpf	TSS5523	chr1:191464487-191511965	11076	0	0
TCONS_00002548	=	NM_001081363	XLOC_001460	Cenpf	TSS5523	chr1:191464487-191511965	11122	0	0.0784738
TCONS_00002549	=	NM_026796	XLOC_001461	Smyd2	TSS5529	chr1:191703960-191746409	1605	17.3135	9.25879
TCONS_00002550	j	NM_026796	XLOC_001461	Smyd2	TSS5528	chr1:191703960-191746409	2217	0	0.808596
TCONS_00002551	j	NM_008937	XLOC_001462	Prox1	TSS5536	chr1:191941702-191994686	7189	0	0
TCONS_00002552	=	NM_008937	XLOC_001462	Prox1	TSS5535	chr1:191941702-191994686	8217	0.229669	0.362566
TCONS_00002554	=	NM_178775	XLOC_001463	Rps6kc1	TSS5543	chr1:192595406-192735671	3995	2.40518	4.89532
TCONS_00002555	=	NM_144879	XLOC_001465	Vash2	TSS5550	chr1:192771524-192803175	4030	0	0
TCONS_00002556	=	NR_027352	XLOC_001465	Vash2	TSS5551	chr1:192771524-192803175	3897	0	0.827889
TCONS_00002557	=	NM_001081259	XLOC_001466	Mfsd7b	TSS5556	chr1:192829696-192886814	4087	0.947873	1.09676
TCONS_00002558	j	NM_001081259	XLOC_001466	Mfsd7b	TSS5557	chr1:192829696-192886814	3439	0	0.351434
TCONS_00002559	j	NM_001163421	XLOC_001467	Tatdn3	TSS5559	chr1:192829696-192886814	9508	0.0348468	0.0942865
TCONS_00002560	=	NM_001163421	XLOC_001467	Tatdn3	TSS5558	chr1:192829696-192886814	1254	0	0
TCONS_00002561	=	NM_001163422	XLOC_001467	Tatdn3	TSS5558	chr1:192829696-192886814	1125	0.581267	0.452033
TCONS_00002562	=	NM_026895	XLOC_001467	Tatdn3	TSS5558	chr1:192829696-192886814	1238	2.76974	2.53457
TCONS_00002564	=	NM_001109759	XLOC_001468	Fam71a	TSS5562	chr1:192986462-192988696	2234	0	0
TCONS_00002565	j	NM_007498	XLOC_001469	Atf3	TSS5563	chr1:192993736-193007212	4355	0	0.0634026
TCONS_00002566	=	NM_007498	XLOC_001469	Atf3	TSS5565	chr1:192993736-193007212	1976	4.94108	1.80761
TCONS_00002567	=	NM_025424	XLOC_001470	Nenf	TSS5570	chr1:193130666-193141997	658	103.612	94.4188
TCONS_00002568	=	NM_144880	XLOC_001471	Ppp2r5a	TSS5571	chr1:193149738-193220920	3082	63.2438	39.3604
TCONS_00002569	=	NM_029766	XLOC_001472	Dtl	TSS5575	chr1:193361111-193447569	4202	0	0.0571424
TCONS_00002570	j	NM_029766	XLOC_001472	Dtl	TSS5577	chr1:193361111-193447569	3481	0	0.139662
TCONS_00002571	j	NM_029766	XLOC_001472	Dtl	TSS5574	chr1:193361111-193447569	3576	0.246711	0.649926
TCONS_00002573	=	NR_030669	XLOC_001475	1700034H15Rik	TSS5581	chr1:193717950-193737288	4362	0.029645	0.0374794
TCONS_00002575	=	NM_011633	XLOC_001476	Traf5	TSS5583	chr1:193815170-193916490	2071	10.6531	18.4892
TCONS_00002579	j	NM_144814	XLOC_001477	Rcor3	TSS5590	chr1:193920882-193974983	8092	0.184031	0.892403
TCONS_00002580	=	NM_144814	XLOC_001477	Rcor3	TSS5597	chr1:193920882-193974983	1594	1.24703	0.955422
TCONS_00002581	=	NM_144881	XLOC_001478	Hhat	TSS5599	chr1:194336709-194599788	2835	1.43237	3.94789
TCONS_00002582	j	NM_144881	XLOC_001478	Hhat	TSS5600	chr1:194336709-194599788	1613	3.0185e-05	0.229249
TCONS_00002583	=	NM_001177794	XLOC_001479	Sertad4	TSS5604	chr1:194667807-194683150	3091	5.83683	22.7051
TCONS_00002584	=	NM_198247	XLOC_001479	Sertad4	TSS5605	chr1:194667807-194683150	4490	1.17238	5.84645
TCONS_00002585	j	NM_198247	XLOC_001479	Sertad4	TSS5608	chr1:194667807-194683150	3094	0	0
TCONS_00002586	j	NM_181546	XLOC_001480	Syt14	TSS5610	chr1:194716916-194862014	7368	0	0.0163043
TCONS_00002587	j	NM_181546	XLOC_001480	Syt14	TSS5611	chr1:194716916-194862014	7566	0	0
TCONS_00002588	=	NM_181546	XLOC_001480	Syt14	TSS5609	chr1:194716916-194862014	8437	0	0
TCONS_00002589	=	NM_145415	XLOC_001481	Diexf	TSS5615	chr1:194915872-194956450	5548	0.480034	0.689707
TCONS_00002590	j	NM_145415	XLOC_001481	Diexf	TSS5615	chr1:194915872-194956450	4666	0	0.58274
TCONS_00002592	=	NM_153137	XLOC_001482	Traf3ip3	TSS5618	chr1:194999662-195027740	2121	0.141086	0.0391931
TCONS_00002593	=	NM_001044751	XLOC_001483	Hsd11b1	TSS5619	chr1:195033937-195090355	1347	16.34	96.877
TCONS_00002594	=	NM_008288	XLOC_001483	Hsd11b1	TSS5620	chr1:195033937-195090355	1373	2.73762	15.805
TCONS_00002595	=	NM_008059	XLOC_001484	G0s2	TSS5624	chr1:195098353-195099382	843	63.9685	94.5539
TCONS_00002596	j	NM_144817	XLOC_001485	Camk1g	TSS5625	chr1:195172539-195196533	1635	0	0.0434641
TCONS_00002597	=	NM_144817	XLOC_001485	Camk1g	TSS5626	chr1:195172539-195196533	2453	0.640275	0.12988
TCONS_00002599	=	NR_040477	XLOC_001487	4930503O07Rik	TSS5631	chr1:196038380-196048953	578	0	0
TCONS_00002600	=	NR_033564	XLOC_001488	Gm16897	TSS5632	chr1:196765014-196803169	2491	0.196704	0.165218
TCONS_00002601	=	NM_010778	XLOC_001489	Cd46	TSS5633	chr1:196868093-196918442	1213	0.137931	0.870766
TCONS_00002602	j	NM_013499	XLOC_001490	Cr1l	TSS5636	chr1:196921490-196957955	3888	2.19015	3.17197
TCONS_00002604	=	NM_013499	XLOC_001490	Cr1l	TSS5634	chr1:196921490-196957955	1662	16.4246	19.3864
TCONS_00003917	j	NM_133826	XLOC_000003	Atp6v1h	TSS8	chr1:5073173-5152630	1326	0	0
TCONS_00003918	j	NM_001204371	XLOC_000004	Oprk1	TSS13	chr1:5574175-5596289	4576	0.521947	0.069095
TCONS_00003919	j	NM_009826	XLOC_000005	Rb1cc1	TSS22	chr1:6199454-6266185	4864	0.0974254	0.0369102
TCONS_00003920	j	NM_001195732	XLOC_000006	Fam150a	TSS25	chr1:6349180-6385238	1685	0.0825517	0.0292246
TCONS_00003921	j	NM_173868	XLOC_000007	St18	TSS28	chr1:6477738-6853079	8009	0.0193799	0.00674267
TCONS_00003924	j	NM_001098528	XLOC_000026	Kcnb2	TSS91	chr1:15275275-15713832	14971	0.245943	1.83847e-06
TCONS_00003926	j	NM_016923	XLOC_000031	Ly96	TSS131	chr1:16677781-16700014	781	0	0
TCONS_00003927	j	NM_031402	XLOC_000034	Crispld1	TSS142	chr1:17717174-17761823	9186	3.93887e-06	0.000506893
TCONS_00003931	j	NM_001077353	XLOC_000043	Gsta3	TSS192	chr1:21208662-21342280	1468	4.51504	2.41231
TCONS_00003934	j	NM_007740	XLOC_000051	Col9a1	TSS217	chr1:24184448-24259613	3107	0.0953884	0
TCONS_00003935	j	NM_007740	XLOC_000051	Col9a1	TSS219	chr1:24184448-24259613	1728	6.3574e-05	0.0410184
TCONS_00003936	j	NM_133235	XLOC_000056	Khdrbs2	TSS225	chr1:32229579-32742354	1222	0	0.369587
TCONS_00003941	j	NM_178601	XLOC_000069	Imp4	TSS272	chr1:34493514-34506227	5650	0.179439	1.0089
TCONS_00003942	j	NM_011206	XLOC_000070	Ptpn18	TSS284	chr1:34513918-34532603	414	0.0707238	0.374528
TCONS_00003944	j	NM_145516	XLOC_000076	Plekhb2	TSS302	chr1:34906803-34936432	3340	9.27454	0.552042
TCONS_00003948	j	NM_033570	XLOC_000080	Cnnm4	TSS327	chr1:36528441-36565621	3201	1.04084	0.454748
TCONS_00003949	j	NM_009539	XLOC_000084	Zap70	TSS339	chr1:36818705-36840328	2384	0.197673	0
TCONS_00003954	j	NM_009918	XLOC_000086	Cnga3	TSS370	chr1:37274902-37322010	5370	0.177711	0.0934391
TCONS_00003955	j	NM_009918	XLOC_000086	Cnga3	TSS370	chr1:37274902-37322010	5262	0.141469	0
TCONS_00003959	j	NM_027098	XLOC_000092	Mrpl30	TSS409	chr1:37928742-37955178	508	11.755	6.97182
TCONS_00003960	j	NM_198303	XLOC_000094	Eif5b	TSS412	chr1:38054719-38186507	3768	0	0
TCONS_00003961	j	NM_026850	XLOC_000096	Pdcl3	TSS416	chr1:39044633-39054160	689	14.4362	7.42922
TCONS_00003962	j	NM_008696	XLOC_000100	Map4k4	TSS428	chr1:39957486-40084813	5486	1.46973	5.24032
TCONS_00003963	j	NM_001123382	XLOC_000103	Il1r1	TSS441	chr1:40281884-40373045	4865	0	0
TCONS_00003964	j	NM_001123382	XLOC_000103	Il1r1	TSS441	chr1:40281884-40373045	5331	0	0.33095
TCONS_00003965	j	NM_133193	XLOC_000104	Il1rl2	TSS445	chr1:40381324-40431975	8860	0.00525633	0.242306
TCONS_00003967	j	NM_001025602	XLOC_000105	Il1rl1	TSS462	chr1:40461714-40557789	5230	0	0
TCONS_00003968	j	NM_001025602	XLOC_000105	Il1rl1	TSS464	chr1:40461714-40557789	5576	0	0
TCONS_00003969	j	NM_008365	XLOC_000105	Il18r1	TSS473	chr1:40461714-40557789	4124	0.473576	0.0254949
TCONS_00003970	j	NM_001033289	XLOC_000108	Slc9a2	TSS491	chr1:40738386-40826138	4049	0.077448	0.106886
TCONS_00003978	j	NM_010879	XLOC_000116	Nck2	TSS529	chr1:43502595-43627364	2059	2.8452	1.81796
TCONS_00003980	j	NM_009418	XLOC_000118	Tpp2	TSS555	chr1:43989067-44060039	3621	1.78072	2.38288
TCONS_00003981	j	NM_011729	XLOC_000120	Ercc5	TSS563	chr1:44204588-44238105	3705	0.687459	0
TCONS_00003982	j	NM_001160386	XLOC_000126	Dnahc7b	TSS585	chr1:46123362-46841330	7765	0	0
TCONS_00003983	j	NM_001160386	XLOC_000126	Dnahc7b	TSS593	chr1:46123362-46841330	6225	0	0
TCONS_00003984	j	NM_009283	XLOC_000130	Stat1	TSS601	chr1:52176281-52218709	4051	10.2395	19.3511
TCONS_00003986	j	NM_028091	XLOC_000136	Osgepl1	TSS631	chr1:53369790-53387252	2246	0	0
TCONS_00003991	j	NM_001114663	XLOC_000142	Plcl1	TSS672	chr1:55462773-55821580	5399	1.15941	0.84316
TCONS_00003996	j	NM_023617	XLOC_000152	Aox3	TSS717	chr1:58169923-58257296	2720	0	0
TCONS_00004002	j	NM_001013771	XLOC_000165	Gm973	TSS778	chr1:59572742-59693382	1828	0	0
TCONS_00004004	j	NM_001013771	XLOC_000165	Gm973	TSS776	chr1:59572742-59693382	4118	0.0190544	0
TCONS_00004006	j	NM_001037725	XLOC_000171	Fam117b	TSS796	chr1:59969849-60042214	3975	0.22907	0.00233436
TCONS_00004007	j	NM_173444	XLOC_000173	Nbeal1	TSS807	chr1:60237204-60395271	15683	0	0.107857
TCONS_00004008	j	NM_173444	XLOC_000173	Nbeal1	TSS815	chr1:60237204-60395271	9411	0.215155	0.192639
TCONS_00004009	j	NM_017480	XLOC_000179	Icos	TSS834	chr1:61031889-61058194	3462	1.25057e-05	0
TCONS_00004010	j	NR_040483	XLOC_000180	9530026F06Rik	TSS841	chr1:61435275-61452748	772	0.0902336	1.02302e-05
TCONS_00004014	j	NM_028673	XLOC_000185	Zdbf2	TSS888	chr1:63319632-63361153	12190	0.131287	0.0342873
TCONS_00004016	j	NM_001097644	XLOC_000193	Ccnyl1	TSS904	chr1:64737403-64772537	3339	0.0556033	0.163121
TCONS_00004017	j	NM_001097644	XLOC_000193	Ccnyl1	TSS905	chr1:64737403-64772537	3135	0	0
TCONS_00004018	j	NM_001097644	XLOC_000193	Ccnyl1	TSS908	chr1:64737403-64772537	2392	0.454089	0.864987
TCONS_00004019	j	NM_011086	XLOC_000196	Pikfyve	TSS917	chr1:65233217-65325270	11299	0.0150796	0.0373951
TCONS_00004021	j	NM_001039934	XLOC_000199	Mtap2	TSS931	chr1:66221704-66489483	4938	0.0172495	0
TCONS_00004022	j	NM_001080809	XLOC_000202	Cps1	TSS952	chr1:67158446-67277835	4844	0	0
TCONS_00004027	j	NM_175564	XLOC_000210	Tmem169	TSS991	chr1:72330946-72349634	2998	1.47557e-05	0
TCONS_00004028	j	NM_018817	XLOC_000212	Smarcal1	TSS998	chr1:72473685-72683364	2719	0	0
TCONS_00004029	j	NM_001170641	XLOC_000218	Rufy4	TSS1015	chr1:74171302-74195444	2471	0.0320253	0
TCONS_00004030	j	NM_001170641	XLOC_000218	Rufy4	TSS1017	chr1:74171302-74195444	2521	0.028138	0.0382905
TCONS_00004031	j	NM_029711	XLOC_000220	Arpc2	TSS1020	chr1:74283114-74314787	1366	35.2529	37.6266
TCONS_00004032	j	NM_001033345	XLOC_000222	Gm216	TSS1029	chr1:74408681-74416055	1961	0	0
TCONS_00004033	j	NM_001033345	XLOC_000222	Gm216	TSS1030	chr1:74408681-74416055	1936	0	0.186384
TCONS_00004034	j	NM_001033345	XLOC_000222	Gm216	TSS1032	chr1:74408681-74416055	1602	0	0
TCONS_00004036	j	NM_013612	XLOC_000223	Slc11a1	TSS1041	chr1:74421505-74432831	2897	0	0
TCONS_00004039	j	NM_001014974	XLOC_000232	Ttll4	TSS1077	chr1:74707772-74750499	8830	0.121264	0.956965
TCONS_00004043	j	NM_024264	XLOC_000233	Cyp27a1	TSS1096	chr1:74759392-74796050	2590	4.54368	9.68364
TCONS_00004045	j	NM_010043	XLOC_000242	Des	TSS1115	chr1:75356918-75364290	805	1115.52	254.381
TCONS_00004046	j	NM_007463	XLOC_000243	Speg	TSS1125	chr1:75371871-75428894	8374	0.000779211	0
TCONS_00004048	j	NM_027886	XLOC_000248	Stk11ip	TSS1138	chr1:75518069-75533910	3907	0	0
TCONS_00004050	j	NM_028817	XLOC_000255	Acsl3	TSS1171	chr1:78654399-78704318	2302	0.427343	0
TCONS_00004052	j	NM_172849	XLOC_000261	9430031J16Rik	TSS1185	chr1:81073330-81338249	7975	0.0782146	2.33412e-06
TCONS_00004053	j	NM_172849	XLOC_000261	9430031J16Rik	TSS1186	chr1:81073330-81338249	2896	0.126246	0
TCONS_00004054	j	NM_172849	XLOC_000261	9430031J16Rik	TSS1186	chr1:81073330-81338249	7716	1.1018e-05	0.0114462
TCONS_00004063	j	NR_027636	XLOC_000267	Wdr69	TSS1227	chr1:83156336-83207147	1100	0.0671443	0
TCONS_00004064	j	NM_001013817	XLOC_000276	Sp140	TSS1256	chr1:87466642-87541712	2413	0.456783	0.230186
TCONS_00004065	j	NM_013673	XLOC_000277	Sp100	TSS1263	chr1:87546325-87606648	2301	0	0
TCONS_00004066	j	NR_037692	XLOC_000280	4933407L21Rik	TSS1272	chr1:87825057-87828857	1198	0.163782	0.0267089
TCONS_00004067	j	NM_030184	XLOC_000286	Armc9	TSS1283	chr1:88051354-88174859	6779	0.0866062	0.222001
TCONS_00004068	j	NM_145222	XLOC_000287	B3gnt7	TSS1293	chr1:88199795-88203880	2189	0.0385785	0
TCONS_00004075	j	NM_028889	XLOC_000299	Efhd1	TSS1342	chr1:89160905-89207415	1755	0.953606	0.0730845
TCONS_00004077	j	NM_009118	XLOC_000306	Sag	TSS1382	chr1:89697725-89741843	706	0.36409	0.411937
TCONS_00004082	j	NM_053015	XLOC_000320	Mlph	TSS1444	chr1:92787962-92847827	4546	0.0220707	0.0319687
TCONS_00004083	j	NM_001168392	XLOC_000324	Ramp1	TSS1459	chr1:93076398-93121773	672	49.1361	76.7879
TCONS_00004085	j	NM_027551	XLOC_000328	Klhl30	TSS1473	chr1:93247604-93262424	3008	0.311694	8.87721e-06
TCONS_00004090	j	NM_016696	XLOC_000339	Gpc1	TSS1508	chr1:94728262-94756881	3282	7.34625	30.7441
TCONS_00004091	j	NM_011796	XLOC_000342	Capn10	TSS1522	chr1:94830119-94847167	2010	0	0
TCONS_00004094	j	NM_172463	XLOC_000346	Sned1	TSS1549	chr1:95132421-95203295	10132	0.258338	0.101745
TCONS_00004102	j	NM_172851	XLOC_000367	Cntnap5b	TSS1647	chr1:101668957-102382808	5602	0	0
TCONS_00004103	j	NM_172851	XLOC_000367	Cntnap5b	TSS1647	chr1:101668957-102382808	5796	0.000154274	0
TCONS_00004104	j	NM_173187	XLOC_000370	2310035C23Rik	TSS1654	chr1:107560437-107651733	5422	0.670067	1.07126
TCONS_00004105	j	NM_001122676	XLOC_000374	Zcchc2	TSS1680	chr1:107885479-107933960	5823	0	0.15808
TCONS_00004106	j	NM_172853	XLOC_000384	Cdh7	TSS1706	chr1:111879464-112035578	3362	0	0.0197841
TCONS_00004107	j	NM_172853	XLOC_000384	Cdh7	TSS1707	chr1:111879464-112035578	977	0	0
TCONS_00004108	j	NM_172853	XLOC_000384	Cdh7	TSS1707	chr1:111879464-112035578	3490	0	5.09138e-07
TCONS_00004109	j	NM_026472	XLOC_000386	Mki67ip	TSS1718	chr1:120218419-120230408	1617	1.78975	0.624491
TCONS_00004110	j	NM_001081276	XLOC_000387	Clasp1	TSS1722	chr1:120284455-120506600	7454	0.277986	0
TCONS_00004111	j	NM_023755	XLOC_000388	Tcfcp2l1	TSS1729	chr1:120524521-120582436	8397	0	0
TCONS_00004112	j	NM_001012322	XLOC_000391	Sctr	TSS1738	chr1:121903556-121960136	1573	0	0.0812169
TCONS_00004113	j	NM_028439	XLOC_000392	3110009E18Rik	TSS1744	chr1:122017746-122085523	431	0.387704	0.79236
TCONS_00004116	j	NM_145128	XLOC_000401	Mgat5	TSS1777	chr1:129101551-129574886	8543	1.71152	2.26472
TCONS_00004117	j	NM_181750	XLOC_000406	R3hdm1	TSS1814	chr1:129999882-130134314	3310	1.15593	4.58931
TCONS_00004118	j	NM_026390	XLOC_000408	Ubxn4	TSS1817	chr1:130140531-130175954	4322	2.6887	2.94221
TCONS_00004120	j	NM_007923	XLOC_000428	Elk4	TSS1896	chr1:133903961-133964639	10324	0	0.0586044
TCONS_00004121	j	NM_007923	XLOC_000428	Elk4	TSS1897	chr1:133903961-133964639	10303	0	0
TCONS_00004122	j	NM_001033250	XLOC_000429	Lemd1	TSS1902	chr1:134088012-134154156	4942	0.0527485	0
TCONS_00004124	j	NM_172516	XLOC_000434	Dstyk	TSS1921	chr1:134314029-134373643	5600	1.1019	0.211511
TCONS_00004125	j	NM_172517	XLOC_000435	Rbbp5	TSS1927	chr1:134373926-134405465	6758	0.0411844	0
TCONS_00004128	j	NM_001099276	XLOC_000437	Pik3c2b	TSS1945	chr1:134942361-135005611	7591	0.43715	0.179746
TCONS_00004132	j	NM_007695	XLOC_000447	Chi3l1	TSS2006	chr1:136077997-136086736	1632	1.20008	0
TCONS_00004138	j	NM_153128	XLOC_000454	Klhl12	TSS2039	chr1:136352105-136387591	3229	0.435545	0.147159
TCONS_00004140	j	NM_177081	XLOC_000462	Ptpn7	TSS2062	chr1:137029265-137041900	2834	0	0
TCONS_00004143	j	NM_021467	XLOC_000474	Tnni1	TSS2091	chr1:137679319-137707566	1698	0.156669	0.0807102
TCONS_00004147	j	NM_001081258	XLOC_000483	Kif14	TSS2141	chr1:138362941-138428088	9031	0	0.00688289
TCONS_00004148	j	NM_001081258	XLOC_000483	Kif14	TSS2143	chr1:138362941-138428088	5536	0.103631	0
TCONS_00004152	j	NM_009791	XLOC_000497	Aspm	TSS2205	chr1:141351349-141390665	6007	0.00477522	0.0221976
TCONS_00004153	j	NM_001081027	XLOC_000499	Kcnt2	TSS2209	chr1:142141618-142552979	3720	0	0
TCONS_00004156	j	NM_153539	XLOC_000504	Fam5c	TSS2236	chr1:148342795-148749602	2938	0	0
TCONS_00004157	j	NM_011198	XLOC_000505	Ptgs2	TSS2238	chr1:151923511-151956178	4945	0.301966	0.0757413
TCONS_00004158	j	NM_026876	XLOC_000510	1190005F20Rik	TSS2258	chr1:153275680-153305313	2152	0.677944	0.0955088
TCONS_00004160	j	NM_022018	XLOC_000511	Fam129a	TSS2277	chr1:153417282-153569807	6147	0	0.000371363
TCONS_00004161	j	NM_022018	XLOC_000511	Fam129a	TSS2278	chr1:153417282-153569807	6210	7.00223	0.232782
TCONS_00004163	j	NM_011882	XLOC_000522	Rnasel	TSS2309	chr1:155586701-155615992	4763	0.0200718	0.135484
TCONS_00004166	j	NM_001033284	XLOC_000534	BC026585	TSS2349	chr1:159388410-159422747	2266	0.17585	0.317008
TCONS_00004167	j	NM_001033284	XLOC_000534	BC026585	TSS2349	chr1:159388410-159422747	1600	1.30205	0.230449
TCONS_00004168	j	NM_011931	XLOC_000538	Rfwd2	TSS2372	chr1:161161979-161284875	3003	1.87234	0
TCONS_00004169	j	NM_011931	XLOC_000538	Rfwd2	TSS2374	chr1:161161979-161284875	2564	0	0
TCONS_00004170	j	NM_022312	XLOC_000540	Tnr	TSS2380	chr1:161453899-161861859	12399	3.70638e-05	8.23207e-06
TCONS_00004171	j	NR_002840	XLOC_000545	Gas5	TSS2415	chr1:162908736-163018134	697	31.0557	30.9947
TCONS_00004172	j	NM_001159930	XLOC_000547	Cenpl	TSS2420	chr1:162908736-163018134	1690	0.215518	0.502955
TCONS_00004174	j	NM_028664	XLOC_000548	Ankrd45	TSS2426	chr1:163072842-163102320	3460	0	0.0865329
TCONS_00004176	j	NM_016796	XLOC_000554	Vamp4	TSS2460	chr1:164500546-164588350	5434	1.76945	2.26077
TCONS_00004179	j	NM_010629	XLOC_000556	Kifap3	TSS2477	chr1:165709779-165847232	3872	5.6952	4.05536
TCONS_00004182	j	NM_001081126	XLOC_000570	Gpr161	TSS2528	chr1:167211421-167257832	7679	0	0
TCONS_00004183	j	NM_001081126	XLOC_000570	Gpr161	TSS2529	chr1:167211421-167257832	6733	0	0.209114
TCONS_00004185	j	NM_001164528	XLOC_000579	Ildr2	TSS2562	chr1:168184177-168247188	7146	0.403259	0.921396
TCONS_00004186	j	NM_001164528	XLOC_000579	Ildr2	TSS2562	chr1:168184177-168247188	8171	1.02456	0.000854963
TCONS_00004187	j	NM_001164528	XLOC_000579	Ildr2	TSS2562	chr1:168184177-168247188	8495	0.341736	0
TCONS_00004189	j	NM_001039483	XLOC_000582	Tmco1	TSS2578	chr1:169238232-169264109	1606	0	0
TCONS_00004190	j	NM_144559	XLOC_000595	Fcgr4	TSS2631	chr1:172889781-172989534	1115	0	0
TCONS_00004191	j	NM_001081275	XLOC_000596	1700009P17Rik	TSS2635	chr1:173043003-173057265	1232	0	0.0925832
TCONS_00004192	j	NM_001128609	XLOC_000603	Dedd	TSS2655	chr1:173259275-173275776	2704	2.85177	6.43134
TCONS_00004193	j	NM_027893	XLOC_000605	Pvrl4	TSS2659	chr1:173300300-173318418	2629	0	9.01886e-05
TCONS_00004194	j	NM_009480	XLOC_000607	Usf1	TSS2669	chr1:173340619-173350500	3428	0	0
TCONS_00004196	j	NM_172647	XLOC_000608	F11r	TSS2676	chr1:173367675-173394829	1735	10.3365	2.07116
TCONS_00004198	j	NM_013489	XLOC_000614	Cd84	TSS2696	chr1:173769827-173820849	3388	0.0422348	4.64255e-06
TCONS_00004199	j	NM_023041	XLOC_000617	Pex19	TSS2703	chr1:174056885-174066880	856	9.82484	5.40516
TCONS_00004200	j	NM_033608	XLOC_000624	Igsf9	TSS2720	chr1:174411959-174429279	4121	0	0
TCONS_00004204	j	NM_001013779	XLOC_000633	Aim2	TSS2759	chr1:175349260-175396167	2536	0	0.000355778
TCONS_00004205	j	NM_001013779	XLOC_000633	Aim2	TSS2764	chr1:175349260-175396167	1729	0	0
TCONS_00004206	j	NM_019445	XLOC_000651	Fmn2	TSS2794	chr1:176431955-176752861	2442	0.146105	0
TCONS_00004207	j	NM_001012330	XLOC_000656	Zfp238	TSS2814	chr1:179359568-179380897	3754	3.12934	0.648807
TCONS_00004215	j	NM_001161665	XLOC_000663	Kif26b	TSS2859	chr1:180457910-181448246	12316	0.122543	0.204067
TCONS_00004216	j	NM_001033285	XLOC_000666	Cdc42bpa	TSS2868	chr1:181890430-182126151	5074	1.07545	0
TCONS_00004224	j	NM_007415	XLOC_000669	Parp1	TSS2889	chr1:182499035-182531385	3062	0.108773	0.217465
TCONS_00004226	j	NM_010094	XLOC_000677	Lefty1	TSS2916	chr1:182863646-182868592	1080	3.15912	4.60192
TCONS_00004228	j	NM_028408	XLOC_000682	Cnih3	TSS2931	chr1:183215622-183390772	1942	0	0
TCONS_00004232	j	NM_016928	XLOC_000693	Tlr5	TSS2997	chr1:184884562-184906175	3176	0	0
TCONS_00004233	j	NM_016928	XLOC_000693	Tlr5	TSS2997	chr1:184884562-184906175	3323	0.220686	0.222845
TCONS_00004237	j	NM_016928	XLOC_000693	Tlr5	TSS3007	chr1:184884562-184906175	3420	0.181998	0.0378335
TCONS_00004238	j	NM_022019	XLOC_000694	Dusp10	TSS3012	chr1:185858279-185899515	1346	2.97734	0.000247532
TCONS_00004239	j	NM_022019	XLOC_000694	Dusp10	TSS3013	chr1:185858279-185899515	2373	0.0985503	1.24203
TCONS_00004241	j	NM_011794	XLOC_000701	Bpnt1	TSS3025	chr1:187155973-187181648	1996	0.814344	0
TCONS_00004242	j	NM_029735	XLOC_000702	Eprs	TSS3026	chr1:187186927-187252234	4635	0.871527	1.12044
TCONS_00004249	j	NM_008976	XLOC_000712	Ptpn14	TSS3079	chr1:191552146-191700903	10383	0	0
TCONS_00004252	j	NM_030060	XLOC_000718	Batf3	TSS3109	chr1:192921747-192932981	829	0	3.54655e-05
TCONS_00004253	j	NM_178632	XLOC_000721	Ints7	TSS3120	chr1:193361111-193447569	4941	0.0404681	0.000697807
TCONS_00004255	j	NM_010600	XLOC_000729	Kcnh1	TSS3148	chr1:194014706-194334094	6985	0.0413522	0.0172983
TCONS_00004262	j	NM_001011874	XLOC_000741	Xkr4	TSS3211	chr1:3189753-3661805	12543	0.386315	0.0326367
TCONS_00004263	j	NM_011441	XLOC_000744	Sox17	TSS3221	chr1:4481008-4486808	3711	0.235083	0
TCONS_00004264	j	NM_011441	XLOC_000744	Sox17	TSS3221	chr1:4481008-4486808	1254	0.655961	0.0735523
TCONS_00004265	j	NM_001177658	XLOC_000745	Mrpl15	TSS3223	chr1:4685543-4775821	2523	0	0.18719
TCONS_00004266	j	NM_027671	XLOC_000748	Sntg1	TSS3232	chr1:8349829-9290203	6935	0.0788326	0
TCONS_00004267	j	NM_027671	XLOC_000748	Sntg1	TSS3232	chr1:8349829-9290203	7284	0	0
TCONS_00004268	j	NM_008651	XLOC_000751	Mybl1	TSS3247	chr1:9657490-9690446	2580	0	0
TCONS_00004269	j	NM_008651	XLOC_000751	Mybl1	TSS3241	chr1:9657490-9690446	4789	0	0.224768
TCONS_00004271	j	NM_172841	XLOC_000761	Slco5a1	TSS3268	chr1:12856579-12982822	8604	0	0.0351127
TCONS_00004272	j	NM_008678	XLOC_000763	Ncoa2	TSS3283	chr1:13129199-13364164	8181	0.492237	0.398511
TCONS_00004273	j	NM_028173	XLOC_000764	Tram1	TSS3290	chr1:13554782-13579945	2547	0.000504614	4.84186
TCONS_00004274	j	NM_010164	XLOC_000767	Eya1	TSS3294	chr1:14158820-14300327	4286	0	0
TCONS_00004275	j	NM_010827	XLOC_000768	Msc	TSS3297	chr1:14743276-14765899	1830	0	0.0704568
TCONS_00004276	j	NM_025303	XLOC_000773	Stau2	TSS3311	chr1:16218890-16509738	3438	1.9919	0.000399986
TCONS_00004277	j	NM_026456	XLOC_000776	Tceb1	TSS3320	chr1:16631742-16647200	1836	0	0
TCONS_00004278	j	NM_020604	XLOC_000777	Jph1	TSS3321	chr1:16954619-17088065	4283	0.632837	0.138419
TCONS_00004280	j	NR_040492	XLOC_000786	6720483E21Rik	TSS3337	chr1:20878729-20985994	1342	0.0326501	0.0498204
TCONS_00004283	j	NM_001160139	XLOC_000793	Kcnq5	TSS3362	chr1:21388467-21952647	6207	0	0.0389442
TCONS_00004284	j	NM_001160139	XLOC_000793	Kcnq5	TSS3365	chr1:21388467-21952647	7520	0.353515	0
TCONS_00004285	j	NM_053270	XLOC_000794	Rims1	TSS3367	chr1:22275990-22812563	3296	0	0.000161947
TCONS_00004286	j	NM_028534	XLOC_000797	Smap1	TSS3377	chr1:23768764-23929208	2421	4.14172	0.404924
TCONS_00004287	j	NM_026604	XLOC_000799	Fam135a	TSS3389	chr1:24017596-24107329	4906	0	0
TCONS_00004288	j	NM_026604	XLOC_000799	Fam135a	TSS3391	chr1:24017596-24107329	5326	0	0
TCONS_00004289	j	NM_026604	XLOC_000799	Fam135a	TSS3383	chr1:24017596-24107329	5648	0.410891	0.000123021
TCONS_00004292	j	NM_175642	XLOC_000801	Bai3	TSS3406	chr1:25124320-25887090	5612	0.165367	0
TCONS_00004293	j	NM_001081080	XLOC_000805	Phf3	TSS3412	chr1:30859134-30930741	7931	1.40251	2.53255
TCONS_00004294	j	NM_177235	XLOC_000829	Bend6	TSS3456	chr1:33908849-33964617	2434	0.802327	0
TCONS_00004297	j	NM_153408	XLOC_000839	Neurl3	TSS3480	chr1:36321346-36332319	2163	0	0
TCONS_00004299	j	NM_172652	XLOC_000840	4632411B12Rik	TSS3489	chr1:36390947-36426026	4652	1.44206	2.24777
TCONS_00004300	j	NM_001013374	XLOC_000841	Lman2l	TSS3490	chr1:36475494-36502094	6713	1.65762	0.107634
TCONS_00004301	j	NM_153502	XLOC_000843	Ankrd23	TSS3495	chr1:36586974-36604233	3209	0	0.114428
TCONS_00004302	j	NM_153502	XLOC_000843	Ankrd23	TSS3495	chr1:36586974-36604233	5974	0.0723051	1.00787
TCONS_00004303	j	NM_153502	XLOC_000843	Ankrd23	TSS3495	chr1:36586974-36604233	5933	0.307978	0.37871
TCONS_00004306	j	NM_028096	XLOC_000852	2010300C02Rik	TSS3546	chr1:37668520-37776656	4201	0	0
TCONS_00004307	j	NM_207228	XLOC_000853	Tsga10	TSS3549	chr1:37811426-37922240	3493	0	0
TCONS_00004308	j	NM_172054	XLOC_000857	Txndc9	TSS3567	chr1:38040166-38054594	958	20.1971	10.3521
TCONS_00004309	j	NM_172054	XLOC_000857	Txndc9	TSS3564	chr1:38040166-38054594	5627	0.627767	0.690165
TCONS_00004310	j	NM_010678	XLOC_000859	Aff3	TSS3577	chr1:38229592-38721800	5141	0	0.132176
TCONS_00004311	j	NM_010678	XLOC_000859	Aff3	TSS3572	chr1:38229592-38721800	6210	0.307769	0.0908397
TCONS_00004312	j	NM_001029878	XLOC_000860	Lonrf2	TSS3578	chr1:38850474-38893697	6879	0.441096	0.0436187
TCONS_00004313	j	NM_145142	XLOC_000861	Chst10	TSS3584	chr1:38920712-38955005	2577	0.000168841	0
[truncated: 72,972 more rows]
