# Supplementary material for: Transcriptome analysis of PDGFRα+ cells identifies T-type Ca2+ channel CACNA1G as a new pathological marker for PDGFRα+ cell hyperplasia
Source: PLoS One. 2017 Aug 14;12(8):e0182265. doi: 10.1371/journal.pone.0182265 (PMC5555714; doi:10.1371/journal.pone.0182265)
Supplement: S4 Table — (XLSX) [file pone.0182265.s012.xlsx]

## Sheet: sheet
S4 Table. List of ion channels and transporters expressed in jejunal and colonic PDGFRα+ cells.
Gene		Function		Expression (FPKM)		Variant
Symbol	Full name	Activity	Ion	JPαC	CPαC	JPαC	CPαC
Abcc8	ATP-binding cassette, sub-family C (CFTR/MRP), member 8	Channel	Potassium	2.28462	0.183735	7	3
Abcc9	ATP-binding cassette, sub-family C (CFTR/MRP), member 9	Channel	Potassium	62.3284	110.953	9	6
Abp1	amiloride binding protein 1	Channel	Cation	1.44206	0.148701	2	3
Accn1	amiloride-sensitive cation channel 1, neuronal (degenerin)	Channel	Cation, sodium	5.5983	0.529232	3	4
Accn2	amiloride-sensitive cation channel 2, neuronal	Channel	Cation, sodium	0.914447	0.229668	1	1
Accn3	amiloride-sensitive cation channel 3	Channel	Cation, sodium	0.0299001	0.0397167	1	1
Accn4	amiloride-sensitive cation channel 4, pituitary	Channel	Sodium	2.17671	0.557251	2	2
Accn5	amiloride-sensitive cation channel 5, intestinal	Channel	Cation, sodium, hydrogen	0	0	0	0
Ano1	anoctamin 1, calcium activated chloride channel	Channel	Chloride	47.5358	6.67103	10	7
Ano10	anoctamin 10	Channel	Chloride	31.2162	25.8117	3	3
Ano2	anoctamin 2	Channel	Chloride	3.29172	0.241069	4	3
Ano3	anoctamin 3	Channel	Chloride	0.0985557	0	2	0
Ano5	anoctamin 5	Channel	Chloride	0.671214	0.164248	5	3
Ano6	anoctamin 6	Channel	Cation, chloride	28.6342	43.4591	4	4
Ano7	anoctamin 7	Channel	Chloride	0.301061	0.0589872	4	1
Ano8	anoctamin 8	Channel	Chloride	7.6359	9.91755	3	3
Ano9	anoctamin 9	Channel	Chloride	1.66434	0.0393664	6	1
Aoc3	amine oxidase, copper containing 3	Channel	Cation, calcium	63.9196	39.1055	2	2
Aqp1	aquaporin 1	Channel	Potassium, water	86.7464	6.33743	4	2
Aqp11	aquaporin 11	Transporter	Water	0.399231	0.195671	1	1
Aqp2	aquaporin 2	Channel/Transporter	Water	0	0	0	0
Aqp3	aquaporin 3	Channel/Transporter	Water	0.115777	0	1	0
Aqp4	aquaporin 4	Channel/Transporter	Water	0.538185	0.148005	1	1
Aqp5	aquaporin 5	Channel/Transporter	Water	0.0957209	0	1	0
Aqp6	aquaporin 6	Channel/Transporter	Water	0	0	0	0
Aqp7	aquaporin 7	Channel/Transporter	Water	1.40343	0.136103	5	3
Aqp8	aquaporin 8	Channel/Transporter	Water	0.200003	0.132455	1	1
Aqp9	aquaporin 9	Channel/Transporter	Water	0	0	0	0
Asic1	acid-sensing (proton-gated) ion channel 1	Channel	Cation, sodium	0	0	0	0
Asic2	acid-sensing (proton-gated) ion channel 2	Channel	Cation, sodium	0	0	0	0
Asic3	acid-sensing (proton-gated) ion channel 3	Channel	Sodium	0	0	0	0
Asic4	acid-sensing (proton-gated) ion channel 4	Channel	Sodium	0	0	0	0
Asic5	acid-sensing (proton-gated) ion channel 5	Channel	Hydrogen, sodium	0	0	0	0
Atp12a	ATPase, H+/K+ transporting, nongastric, alpha polypeptide	Transporter	Cation, hydrogen, potassium	0.618923	0.240311	2	1
Atp13a1	ATPase type 13A1	Transporter	Ion, cation	12.4749	24.4919	5	5
Atp13a2	ATPase type 13A2	Transporter	Ion, cation	14.6025	16.1937	3	3
Atp13a3	ATPase type 13A3	Transporter	Ion, cation	5.39026	8.38133	3	4
Atp13a4	ATPase type 13A4	Transporter	Ion, cation	0	0	0	0
Atp13a5	ATPase type 13A5	Transporter	Ion, cation	0	0	0	0
Atp1a1	ATPase, Na+/K+ transporting, alpha 1 polypeptide	Transporter	Cation, sodium, potassium	270.703	163.862	5	5
Atp1a2	ATPase, Na+/K+ transporting, alpha 2 polypeptide	Transporter	Cation, sodium, potassium	48.7892	74.5718	6	5
Atp1a3	ATPase, Na+/K+ transporting, alpha 3 polypeptide	Transporter	Cation, sodium, potassium	10.1404	0.736575	4	3
Atp1a4	ATPase, Na+/K+ transporting, alpha 4 polypeptide	Transporter	Cation, sodium, potassium	0.0336415	0.117098	1	1
Atp2a1	ATPase, Ca++ transporting, cardiac muscle, fast twitch 1	Transporter	Calcium	0.0870666	0.0894029	1	1
Atp2a2	ATPase, Ca++ transporting, cardiac muscle, slow twitch 2	Transporter	Calcium	199.783	405.675	6	6
Atp2a3	ATPase, Ca++ transporting, ubiquitous	Transporter	Calcium	96.0018	365.279	4	4
Atp2b1	ATPase, Ca++ transporting, plasma membrane 1	Transporter	Calcium	15.0379	43.8294	2	3
Atp2b2	ATPase, Ca++ transporting, plasma membrane 2	Transporter	Calcium	1.45978	0.136918	5	1
Atp2b4	ATPase, Ca++ transporting, plasma membrane 4	Transporter	Calcium	102.908	54.611	10	14
Atp2c1	ATPase, Ca++-sequestering	Transporter	Calcium, manganese	24.0642	14.0747	5	4
Atp2c2	ATPase, Ca++ transporting, type 2C, member 2	Transporter	Calcium	0.359292	0	2	0
Atp4a	ATPase, H+/K+ exchanging, gastric, alpha polypeptide	Transporter	Hydrogen, potassium	0.146182	0.0269524	2	1
Atp4b	ATPase, H+/K+ exchanging, beta polypeptide	Transporter	Hydrogen, sodium, potassium	0.209898	0	1	0
Atp5a1	ATP synthase, H+ transporting, mitochondrial F1 complex, alpha subunit 1	Transporter	Hydrogen	380.479	195.654	3	4
Atp5b	ATP synthase, H+ transporting mitochondrial F1 complex, beta subunit	Transporter	Hydrogen	703.955	312.232	2	2
Atp5c1	ATP synthase, H+ transporting, mitochondrial F1 complex, gamma polypeptide 1	Transporter	Hydrogen	241.788	109.167	4	4
Atp5d	ATP synthase, H+ transporting, mitochondrial F1 complex, delta subunit	Transporter	Hydrogen	223.054	121.898	1	1
Atp5e	ATP synthase, H+ transporting, mitochondrial F1 complex, epsilon subunit	Transporter	Hydrogen	387.589	164.522	1	1
Atp5f1	ATP synthase, H+ transporting, mitochondrial F0 complex, subunit B1	Transporter	Hydrogen	179.817	79.6269	5	5
Atp5g1	ATP synthase, H+ transporting, mitochondrial F0 complex, subunit c1 (subunit 9)	Transporter	Hydrogen	161.627	67.7787	3	3
Atp5g3	ATP synthase, H+ transporting, mitochondrial F0 complex, subunit C3 (subunit 9)	Transporter	Hydrogen	517.772	212.114	2	2
Atp5h	ATP synthase, H+ transporting, mitochondrial F0 complex, subunit d	Transporter	Hydrogen	314.953	154.287	1	1
Atp5j	ATP synthase, H+ transporting, mitochondrial F0 complex, subunit F	Transporter	Hydrogen	540.917	843.058	3	3
Atp5k	ATP synthase, H+ transporting, mitochondrial F1F0 complex, subunit e	Transporter	Hydrogen	452.794	165.373	1	1
Atp5l	ATP synthase, H+ transporting, mitochondrial F0 complex, subunit g	Transporter	Hydrogen	416.792	185.026	1	1
Atp5o	ATP synthase, H+ transporting, mitochondrial F1 complex, O subunit	Transporter	Hydrogen	304.079	114.534	1	1
Atp6v0a1	ATPase, H+ transporting, lysosomal V0 subunit A1	Transporter	Hydrogen	24.7689	24.9631	5	4
Atp6v0a2	ATPase, H+ transporting, lysosomal V0 subunit A2	Transporter	Hydrogen	11.673	12.6911	2	2
Atp6v0a4	ATPase, H+ transporting, lysosomal V0 subunit A4	Transporter	Hydrogen	3.55978	0.173866	4	2
Atp6v0b	ATPase, H+ transporting, lysosomal V0 subunit B	Transporter	Hydrogen	95.3042	75.7605	2	2
Atp6v0c	ATPase, H+ transporting, lysosomal V0 subunit C	Transporter	Hydrogen	244.977	173.765	1	1
Atp6v0d1	ATPase, H+ transporting, lysosomal V0 subunit D1	Transporter	Hydrogen	62.6098	52.3397	1	1
Atp6v0d2	ATPase, H+ transporting, lysosomal V0 subunit D2	Transporter	Hydrogen	0.136245	0.24197	2	2
Atp6v0e	ATPase, H+ transporting, lysosomal V0 subunit E	Transporter	Hydrogen	90.5004	79.6381	1	1
Atp6v0e2	ATPase, H+ transporting, lysosomal V0 subunit E2	Transporter	Hydrogen	49.3152	8.59953	1	1
Atp6v1a	ATPase, H+ transporting, lysosomal V1 subunit A	Transporter	Hydrogen	26.6827	24.8562	4	5
Atp6v1b1	ATPase, H+ transporting, lysosomal V1 subunit B1	Transporter	Hydrogen	0	0.0322982	0	1
Atp6v1c1	ATPase, H+ transporting, lysosomal V1 subunit C1	Transporter	Hydrogen	26.3086	15.8166	2	3
Atp6v1c2	ATPase, H+ transporting, lysosomal V1 subunit C2	Transporter	Hydrogen	0	0	0	0
Atp6v1d	ATPase, H+ transporting, lysosomal V1 subunit D	Transporter	Hydrogen	31.1943	17.9565	2	1
Atp6v1e1	ATPase, H+ transporting, lysosomal V1 subunit E1	Transporter	Hydrogen	75.9224	41.1211	3	3
Atp6v1e2	ATPase, H+ transporting, lysosomal V1 subunit E2	Transporter	Hydrogen	0	0.24651	0	1
Atp6v1f	ATPase, H+ transporting, lysosomal V1 subunit F	Transporter	Hydrogen	95.7233	60.7604	1	1
Atp6v1g1	ATPase, H+ transporting, lysosomal V1 subunit G1	Transporter	Hydrogen	84.3707	53.7163	1	1
Atp6v1g2	ATPase, H+ transporting, lysosomal V1 subunit G2	Transporter	Hydrogen	7.60065	1.8366	1	1
Atp6v1g3	ATPase, H+ transporting, lysosomal V1 subunit G3	Transporter	Hydrogen	0	0	0	0
Atp6v1h	ATPase, H+ transporting, lysosomal V1 subunit H	Transporter	Hydrogen	34.1127	23.7065	8	7
Atp7a	ATPase, Cu++ transporting, alpha polypeptide	Transporter	Copper	2.09808	5.08346	3	3
Atp7b	ATPase, Cu++ transporting, beta polypeptide	Transporter	Copper	0	0.0498274	0	1
Best1	bestrophin 1	Channel	Chloride	0.847314	1.86255	2	4
Best2	bestrophin 2	Channel	Chloride	0	0	0	0
Best3	bestrophin 3	Channel	Chloride	0.110463	0.080028	2	1
Cacfd1	calcium channel flower domain containing	Channel	Calcium	0	0	0	0
Cacna1a	calcium channel, voltage-dependent, P/Q type, alpha 1A subunit	Channel	Calcium	8.86192	3.67861	12	8
Cacna1b	calcium channel, voltage-dependent, N type, alpha 1B subunit	Channel	Calcium	2.81105	0.311239	11	5
Cacna1c	calcium channel, voltage-dependent, L type, alpha 1C subunit	Channel	Calcium	10.2687	1.39613	12	13
Cacna1d	calcium channel, voltage-dependent, L type, alpha 1D subunit	Channel	Calcium	2.82305	52.5372	6	7
Cacna1e	calcium channel, voltage-dependent, R type, alpha 1E subunit	Channel	Calcium	3.15289	0.333866	8	4
Cacna1f	calcium channel, voltage-dependent, alpha 1F subunit	Channel	Calcium	0	0	0	0
Cacna1g	calcium channel, voltage-dependent, T type, alpha 1G subunit	Channel	Calcium	12.8963	151.268	10	10
Cacna1h	calcium channel, voltage-dependent, T type, alpha 1H subunit	Channel	Calcium	28.0469	4.28472	6	6
Cacna1i	calcium channel, voltage-dependent, alpha 1I subunit	Channel	Calcium	0.0894071	0	2	0
Cacna1s	calcium channel, voltage-dependent, L type, alpha 1S subunit	Channel	Calcium	0.0340141	0	1	0
Cacna2d1	calcium channel, voltage-dependent, alpha2/delta subunit 1	Channel	Calcium	25.3099	46.9687	10	9
Cacna2d2	calcium channel, voltage-dependent, alpha2/delta subunit 2	Channel	Calcium	1.62125	1.91412	5	6
Cacna2d3	calcium channel, voltage-dependent, alpha2/delta subunit 3	Channel	Calcium	8.54732	0.387115	6	4
Cacna2d4	calcium channel, voltage-dependent, alpha2/delta subunit 4	Channel	Calcium	0	0	0	0
Cacnb1	calcium channel, voltage-dependent, beta 1 subunit	Channel	Calcium	9.78425	8.30837	10	9
Cacnb2	calcium channel, voltage-dependent, beta 2 subunit	Channel	Calcium	11.3932	2.38914	4	4
Cacnb3	calcium channel, voltage-dependent, beta 3 subunit	Channel	Calcium	42.0901	42.3605	2	2
Cacnb4	calcium channel, voltage-dependent, beta 4 subunit	Channel	Calcium	0.542619	0.417124	5	3
Cacng1	calcium channel, voltage-dependent, gamma subunit 1	Channel	Calcium	0	0.0279889	0	1
Cacng2	calcium channel, voltage-dependent, gamma subunit 2	Channel	Calcium	0.0536699	0	1	0
Cacng3	calcium channel, voltage-dependent, gamma subunit 3	Channel	Calcium	0.0780244	0	1	0
Cacng4	calcium channel, voltage-dependent, gamma subunit 4	Channel	Calcium	1.41113	1.26288	2	2
Cacng5	calcium channel, voltage-dependent, gamma subunit 5	Channel	Calcium	0.948278	0.0882168	1	1
Cacng6	calcium channel, voltage-dependent, gamma subunit 6	Channel	Calcium	0.0530201	0	1	0
Cacng7	calcium channel, voltage-dependent, gamma subunit 7	Channel	Calcium	23.1766	22.0104	3	3
Cacng8	calcium channel, voltage-dependent, gamma subunit 8	Channel	Calcium	0.59791	0	1	0
Catsper1	cation channel, sperm associated 1	Channel	Calcium	0	0	0	0
Catsper2	cation channel, sperm associated 2	Channel	Calcium	0.405354	0.528797	3	4
Catsper3	cation channel, sperm associated 3	Channel	Cation, calcium	0.06502	0.0387831	1	1
Catsper4	cation channel, sperm associated 4	Channel	Cation, calcium	0.057333	1.44236	1	1
Cftr	cystic fibrosis transmembrane conductance regulator	Channel	Chloride	0.342358	0	3	0
Chrm5	cholinergic receptor, muscarinic 5	Channel	Chloride	0	0.039208	0	1
Chrna1	cholinergic receptor, nicotinic, alpha polypeptide 1 (muscle)	Channel	Cation	0.0485825	0.0480846	1	1
Chrna10	cholinergic receptor, nicotinic, alpha polypeptide 10	Channel	Cation	0	0	0	0
Chrna2	cholinergic receptor, nicotinic, alpha polypeptide 2 (neuronal)	Channel	Cation	0.345343	0.0303284	2	1
Chrna3	cholinergic receptor, nicotinic, alpha polypeptide 3	Channel	Cation	19.4191	1.65155	3	2
Chrna4	cholinergic receptor, nicotinic, alpha polypeptide 4	Channel	Cation	1.51226	5.15153	2	4
Chrna5	cholinergic receptor, nicotinic, alpha polypeptide 5	Channel	Cation	1.53573	0.0819393	2	1
Chrna6	cholinergic receptor, nicotinic, alpha polypeptide 6	Channel	Cation	0.238495	0.140749	2	2
Chrna7	cholinergic receptor, nicotinic, alpha polypeptide 7	Channel	Cation	1.98468	0.206513	3	1
Chrna9	cholinergic receptor, nicotinic, alpha polypeptide 9	Channel	Cation	0	0	0	0
Chrnb1	cholinergic receptor, nicotinic, beta polypeptide 1 (muscle)	Channel	Cation	10.9217	56.4441	4	4
Chrnb2	cholinergic receptor, nicotinic, beta polypeptide 2 (neuronal)	Channel	Cation	1.6532	0.496337	2	2
Chrnb3	cholinergic receptor, nicotinic, beta 3 (neuronal)	Channel	Cation	0.0252056	0	1	0
Chrnb4	cholinergic receptor, nicotinic, beta 4 (neuronal)	Channel	Cation	7.95199	0.758352	2	1
Chrnd	cholinergic receptor, nicotinic, delta polypeptide	Channel	Cation	0	0	0	0
Chrne	cholinergic receptor, nicotinic, epsilon polypeptide	Channel	Cation	0	0.0304271	0	1
Chrng	cholinergic receptor, nicotinic, gamma polypeptide	Channel	Cation	0	0.0448516	0	1
Clca1	chloride channel calcium activated 1	Channel	Chloride	0.706409	0.209926	7	3
Clca2	chloride channel calcium activated 2	Channel	Chloride	0.127319	0	1	0
Clca3	chloride channel calcium activated 3	Channel	Chloride	8.63949	2.52157	2	2
Clca5	chloride channel calcium activated 5	Channel	Chloride	0.231503	0	4	0
Clca6	chloride channel calcium activated 6	Channel	Chloride	2.30433	0.146797	2	2
Clcc1	chloride channel CLIC-like 1	Channel	Chloride	14.8552	12.9646	3	3
Clcn1	chloride channel 1	Channel	Chloride	0.0295781	0.0802267	1	1
Clcn2	chloride channel 2	Channel	Chloride	3.27216	5.28592	3	3
Clcn3	chloride channel 3	Channel	Chloride	4.6774	1.99079	6	6
Clcn4-1	chloride channel 4-1	Channel	Chloride	0	0	0	0
Clcn4-2	chloride channel 4-2	Channel/Transporter	Chloride	25.2766	35.7315	10	9
Clcn5	chloride channel 5	Channel/Transporter	Chloride	0.918657	2.8219	3	4
Clcn6	chloride channel 6	Channel/Transporter	Chloride	5.74903	6.80778	7	8
Clcn7	chloride channel 7	Channel/Transporter	Chloride	12.0686	14.9578	2	2
Clcnka	chloride channel Ka	Channel	Chloride	0	0	0	0
Clcnkb	chloride channel Kb	Channel	Chloride	0	0	0	0
Clic1	chloride intracellular channel 1	Channel	Chloride	87.5269	72.2226	3	4
Clic3	chloride intracellular channel 3	Channel	Chloride	0.818655	0.128797	1	1
Clic4	chloride intracellular channel 4 (mitochondrial)	Channel	Chloride	66.4219	72.0457	1	2
Clic5	chloride intracellular channel 5	Channel	Chloride	2.45481	0.274019	1	1
Clic6	chloride intracellular channel 6	Channel	Chloride	0.175814	0	1	0
Cnga1	cyclic nucleotide gated channel alpha 1	Channel	Cation	0	0	0	0
Cnga2	cyclic nucleotide gated channel alpha 2	Channel	Cation, potassium	0	0.0988089	0	1
Cnga3	cyclic nucleotide gated channel alpha 3	Channel	Cation	1.91734	0.518703	7	4
Cnga4	cyclic nucleotide gated channel alpha 4	Channel	Cation	0.0396281	0	1	0
Cngb1	cyclic nucleotide gated channel beta 1	Channel	Cation	1.08398	0.365158	5	4
Cngb3	cyclic nucleotide gated channel beta 3	Channel	Cation	0	0	0	0
Cybb	cytochrome b-245, beta polypeptid	Channel	Ion	1.85862	0.291808	3	1
Fxyd1	FXYD domain-containing ion transport regulator 1	Channel	Chloride	295.975	201.28	4	4
Fxyd2	FXYD domain-containing ion transport regulator 2	Channel	Sodium, potassium	1.72772	0.469507	2	1
Fxyd3	FXYD domain-containing ion transport regulator 3	Channel	Chloride	3.87893	1.09812	1	1
Fxyd4	FXYD domain-containing ion transport regulator 4	Channel	Potassium	0	0.105458	0	2
Fxyd5	FXYD domain-containing ion transport regulator 5	Channel	Ion	13.8168	29.0221	6	7
Fxyd6	FXYD domain-containing ion transport regulator 6	Channel	Ion	317.893	568.964	3	3
Fxyd7	FXYD domain-containing ion transport regulator 7	Channel	Ion	22.2525	3.10008	1	1
Gabra1	gamma-aminobutyric acid (GABA) A receptor, subunit alpha 1	Channel	Chloride	0.286085	0	2	0
Gabra2	gamma-aminobutyric acid (GABA) A receptor, subunit alpha 2	Channel	Chloride	0.0504484	0	1	0
Gabra3	gamma-aminobutyric acid (GABA) A receptor, subunit alpha 3	Channel	Chloride	1.63739	0.133133	3	1
Gabra4	gamma-aminobutyric acid (GABA) A receptor, subunit alpha 4	Channel	Chloride	0.0295198	0	1	0
Gabra5	gamma-aminobutyric acid (GABA) A receptor, subunit alpha 5	Channel	Chloride	0.0781029	0.0435285	1	1
Gabra6	gamma-aminobutyric acid (GABA) A receptor, subunit alpha 6	Channel	Chloride	0	0	0	0
Gabrb1	gamma-aminobutyric acid (GABA) A receptor, subunit beta 1	Channel	Chloride, anion	0	0.0277304	0	1
Gabrb2	gamma-aminobutyric acid (GABA) A receptor, subunit beta 2	Channel	Chloride	0.0286951	0	1	0
Gabrb3	gamma-aminobutyric acid (GABA) A receptor, subunit beta 3	Channel	Chloride	2.03512	0.348841	3	2
Gabrd	gamma-aminobutyric acid (GABA) A receptor, subunit delta	Channel	Chloride	0.114413	0.0888398	1	1
Gabre	gamma-aminobutyric acid (GABA) A receptor, subunit epsilon	Channel	Ion	0.545471	1.02859	3	3
Gabrg1	gamma-aminobutyric acid (GABA) A receptor, subunit gamma 1	Channel	Chloride	0.0392879	0	1	0
Gabrg2	gamma-aminobutyric acid (GABA) A receptor, subunit gamma 2	Channel	Chloride	0.678662	0.0705771	2	2
Gabrg3	gamma-aminobutyric acid (GABA) A receptor, subunit gamma 3	Channel	Chloride	0.978969	0.0898334	3	2
Gabrp	gamma-aminobutyric acid (GABA) A receptor, pi	Channel	Chloride	0	0	0	0
Gabrq	gamma-aminobutyric acid (GABA) A receptor, subunit theta	Channel	Chloride	0.104967	0	2	0
Gabrr1	gamma-aminobutyric acid (GABA) C receptor, subunit rho 1	Channel	Chloride	0.0302664	0	1	0
Gabrr2	gamma-aminobutyric acid (GABA) C receptor, subunit rho 2	Channel	Chloride	0	0.109648	0	1
Gabrr3	gamma-aminobutyric acid (GABA) receptor, rho 3	Channel	Ion	0	0	0	0
Gas6	growth arrest specific 6	Channel	Calcium	192.762	206.594	3	3
Gjc1	gap junction protein, gamma 1	Channel	Ion	26.2653	44.8095	7	8
Gjd3	gap junction protein, delta 3	Channel	Ion	0	0	0	0
Glra1	glycine receptor, alpha 1 subunit	Channel	Chloride	0	0	0	0
Glra2	glycine receptor, alpha 2 subunit	Channel	Chloride	0.0448073	0	1	0
Glra3	glycine receptor, alpha 3 subunit	Channel	Chloride	0	0	0	0
Glra4	glycine receptor, alpha 4 subunit	Channel	Chloride	0	0	0	0
Glrb	glycine receptor, beta subunit	Channel	Chloride	4.77279	22.3394	4	5
Gpm6a	glycoprotein m6a	Channel	Calcium	49.2099	2.25407	4	2
Gpr89	G protein-coupled receptor 89	Channel	Ion	1.44508	2.03139	3	3
Gria1	glutamate receptor, ionotropic, AMPA1 (alpha 1)	Channel	Ion	2.50008	0.15968	2	1
Gria2	glutamate receptor, ionotropic, AMPA2 (alpha 2)	Channel	Ion	1.06947	0.393359	7	5
Gria3	glutamate receptor, ionotropic, AMPA3 (alpha 3)	Channel	Ion	3.85202	17.7688	9	12
Gria4	glutamate receptor, ionotropic, AMPA4 (alpha 4)	Channel	Ion	1.76885	0.0960713	5	2
Grid1	glutamate receptor, ionotropic, delta 1	Channel/Transporter	Ion	0.74341	0.063771	3	1
Grid2	glutamate receptor, ionotropic, delta 2	Channel/Transporter	Ion	0.654474	0.034569	4	1
Grik1	glutamate receptor, ionotropic, kainate 1	Channel	Ion	1.61823	0.186628	4	2
Grik2	glutamate receptor, ionotropic, kainate 2 (beta 2)	Channel	Ion	1.83847	4.87387	7	7
Grik3	glutamate receptor, ionotropic, kainate 3	Channel	Ion	2.99152	0.298302	1	1
Grik4	glutamate receptor, ionotropic, kainate 4	Channel	Ion	3.0278	5.75305	4	7
Grik5	glutamate receptor, ionotropic, kainate 5 (gamma 2)	Channel	Ion	14.0018	17.8746	3	3
Grin1	glutamate receptor, ionotropic, NMDA1 (zeta 1)	Channel/Transporter	Cation, calcium	3.84494	0.848053	6	3
Grin2a	glutamate receptor, ionotropic, NMDA2A (epsilon 1)	Channel/Transporter	Cation, calcium	0.0533103	0	1	0
Grin2b	glutamate receptor, ionotropic, NMDA2B (epsilon 2)	Channel/Transporter	Cation, calcium	0	0	0	0
Grin2c	glutamate receptor, ionotropic, NMDA2C (epsilon 3)	Channel	Cation	0	0	0	0
Grin2d	glutamate receptor, ionotropic, NMDA2D (epsilon 4)	Channel/Transporter	Cation	1.29769	5.61113	5	9
Grin3a	glutamate receptor, ionotropic, NMDA3A	Channel	Calcium	0.842256	0.0253091	3	1
Grin3b	glutamate receptor, ionotropic, NMDA3B	Channel/Transporter	Cation	0.241964	0.278741	1	1
Grm7	glutamate receptor, metabotropic 7	Channel	Calcium	1.59147	7.88731	5	5
Hcn1	hyperpolarization-activated, cyclic nucleotide-gated K+ 1	Channel	Potassium, sodium	0.283034	0.0338021	2	1
Hcn2	hyperpolarization-activated, cyclic nucleotide-gated K+ 2	Channel	Potassium, sodium	5.67901	0.713431	3	2
Hcn3	hyperpolarization-activated, cyclic nucleotide-gated K+ 3	Channel	Potassium, sodium	2.34261	0.881823	7	8
Hcn4	hyperpolarization-activated, cyclic nucleotide-gated K+ 4	Channel	Cation	2.46787	0.0271661	2	1
Hpn	hepsin	Channel	Potassium	0.19818	1.5078	2	6
Hrh1	histamine receptor H1	Transporter	Calcium	0.336318	0.0835872	2	2
Htr2b	5-hydroxytryptamine (serotonin) receptor 2B	Channel	Calcium	29.388	1.73722	2	2
Htr3a	5-hydroxytryptamine (serotonin) receptor 3A	Channel	Cation, potassium	26.5196	2.10117	5	3
Htr3b	5-hydroxytryptamine (serotonin) receptor 3B	Channel	Cation	3.93241	0.311249	3	3
Hvcn1	hydrogen voltage-gated channel 1	Channel	Hydrogen	2.3426	4.74506	4	3
Il1rapl1	interleukin 1 receptor accessory protein-like 1	Channel	Calcium	0.0427503	0.0743533	1	1
Itgav	integrin alpha V	Channel	Calcium	15.7859	20.0125	4	4
Itpr1	inositol 1,4,5-trisphosphate receptor 1	Channel	Calcium	26.5068	113.614	3	4
Itpr2	inositol 1,4,5-trisphosphate receptor 2	Channel	Calcium	1.08086	1.23461	5	7
Itpr3	inositol 1,4,5-trisphosphate receptor 3	Channel	Calcium	10.9556	23.8378	8	6
Jph2	junctophilin 2	Channel	Calcium	127.484	10.0476	4	4
Jph3	junctophilin 3	Channel	Calcium	4.92588	0.350197	1	1
Kcna1	potassium voltage-gated channel, shaker-related subfamily, member 1	Channel	Potassium	2.22861	0.17677	1	1
Kcna10	potassium voltage-gated channel, shaker-related subfamily, member 10	Channel	Potassium	0	0	0	0
Kcna2	potassium voltage-gated channel, shaker-related subfamily, member 2	Channel	Potassium	5.90326	0.56591	6	3
Kcna3	potassium voltage-gated channel, shaker-related subfamily, member 3	Channel	Potassium	0	0	0	0
Kcna4	potassium voltage-gated channel, shaker-related subfamily, member 4	Channel	Potassium	0.120582	0	1	0
Kcna5	potassium voltage-gated channel, shaker-related subfamily, member 5	Channel	Potassium	5.78289	0.413605	1	1
Kcna6	potassium voltage-gated channel, shaker-related subfamily, member 6	Channel	Potassium	6.21188	0.886738	5	2
Kcna7	potassium voltage-gated channel, shaker-related subfamily, member 7	Channel	Potassium	0	0.0435171	0	1
Kcnab1	potassium voltage-gated channel, shaker-related subfamily, beta member 1	Channel	Potassium	8.71331	0.571601	5	3
Kcnab2	potassium voltage-gated channel, shaker-related subfamily, beta member 2	Channel	Potassium	6.18368	0.868761	4	3
Kcnab3	potassium voltage-gated channel, shaker-related subfamily, beta member 3	Channel	Potassium	1.0925	5.57382	6	7
Kcnb1	potassium voltage gated channel, Shab-related subfamily, member 1	Channel	Potassium	7.47556	11.0679	3	4
Kcnb2	potassium voltage gated channel, Shab-related subfamily, member 2	Channel	Potassium	0.886443	0.0417796	3	1
Kcnc1	potassium voltage gated channel, Shaw-related subfamily, member 1	Channel	Potassium	0.701437	0.0394347	3	1
Kcnc2	potassium voltage gated channel, Shaw-related subfamily, member 2	Channel	Potassium	1.82096	0.0674059	4	1
Kcnc3	potassium voltage gated channel, Shaw-related subfamily, member 3	Channel	Potassium	1.58278	0.563192	9	6
Kcnc4	potassium voltage gated channel, Shaw-related subfamily, member 4	Channel	Potassium	2.96552	0.240776	5	2
Kcnd1	potassium voltage-gated channel, Shal-related family, member 1	Channel	Potassium	0.807941	1.32946	3	3
Kcnd2	potassium voltage-gated channel, Shal-related family, member 2	Channel	Potassium	1.37906	0.0963793	4	2
Kcnd3	potassium voltage-gated channel, Shal-related family, member 3	Channel	Potassium	3.55697	0.294547	4	3
Kcne1	potassium voltage-gated channel, Isk-related subfamily, member 1	Channel	Potassium	0	0	0	0
Kcne1l	potassium voltage-gated channel, Isk-related family, member 1-like, pseudogene	Channel	Potassium	1.06686	0.478263	1	1
Kcne2	potassium voltage-gated channel, Isk-related subfamily, gene 2	Channel	Potassium	0.0260944	0.030144	1	1
Kcne3	potassium voltage-gated channel, Isk-related subfamily, gene 3	Channel	Potassium	1.05663	0.132655	7	1
Kcne4	potassium voltage-gated channel, Isk-related subfamily, gene 4	Channel	Potassium	25.1733	25.2397	1	1
Kcnf1	potassium voltage-gated channel, subfamily F, member 1	Channel	Potassium	6.76123	0.947402	1	1
Kcng1	potassium voltage-gated channel, subfamily G, member 1	Channel	Potassium	1.68907	10.6776	1	2
Kcng2	potassium voltage-gated channel, subfamily G, member 2	Channel	Potassium	4.80342	7.88146	5	6
Kcng3	potassium voltage-gated channel, subfamily G, member 3	Channel	Potassium	0.3812	0.0555184	2	1
Kcng4	potassium voltage-gated channel, subfamily G, member 4	Channel	Potassium	20.1739	60.5153	3	3
Kcnh1	potassium voltage-gated channel, subfamily H (eag-related), member 1	Channel	Potassium	0.464018	0	3	0
Kcnh2	potassium voltage-gated channel, subfamily H (eag-related), member 2	Channel	Potassium	37.5273	35.5175	7	8
Kcnh3	potassium voltage-gated channel, subfamily H (eag-related), member 3	Channel	Ion	0.447412	0.465545	2	3
Kcnh4	potassium voltage-gated channel, subfamily H (eag-related), member 4	Channel	Ion	0.0477211	0	1	0
Kcnh5	potassium voltage-gated channel, subfamily H (eag-related), member 5	Channel	Potassium	0	0	0	0
Kcnh6	potassium voltage-gated channel, subfamily H (eag-related), member 6	Channel	Potassium	0.294774	0	4	0
Kcnh7	potassium voltage-gated channel, subfamily H (eag-related), member 7	Channel	Potassium	0	0	0	0
Kcnh8	potassium voltage-gated channel, subfamily H (eag-related), member 8	Channel	Potassium	0.226508	0.0476074	2	1
Kcnip1	Kv channel-interacting protein 1	Channel	Potassium	6.60257	5.65729	4	4
Kcnip2	Kv channel-interacting protein 2	Channel	Potassium	32.6911	1.43935	6	6
Kcnip3	Kv channel-interacting protein 3, calsenilin	Channel	Potassium	1.51474	1.3397	3	4
Kcnip4	Kv channel-interacting protein 4	Channel	Potassium	4.18557	1.11319	4	2
Kcnj1	potassium inwardly-rectifying channel, subfamily J, member 1	Channel	Potassium	0	0	0	0
Kcnj10	potassium inwardly-rectifying channel, subfamily J, member 10	Channel	Potassium	3.44832	0.445376	2	2
Kcnj11	potassium inwardly-rectifying channel, subfamily J, member 11	Channel	Potassium	1.82603	0.15428	3	2
Kcnj12	potassium inwardly-rectifying channel, subfamily J, member 12	Channel	Potassium	4.1174	0.231237	3	2
Kcnj13	potassium inwardly-rectifying channel, subfamily J, member 13	Channel	Potassium	0.13445	0.07328	1	1
Kcnj14	potassium inwardly-rectifying channel, subfamily J, member 14	Channel	Potassium	0.0938801	0.0419953	1	1
Kcnj15	potassium inwardly-rectifying channel, subfamily J, member 15	Channel	Potassium	0.122284	0.103166	1	1
Kcnj16	potassium inwardly-rectifying channel, subfamily J, member 16	Channel	Potassium	0.025091	0	1	0
Kcnj2	potassium inwardly-rectifying channel, subfamily J, member 2	Channel	Potassium	0.403185	0.696615	1	1
Kcnj3	potassium inwardly-rectifying channel, subfamily J, member 3	Channel	Potassium	0.917173	0.0389763	2	1
Kcnj4	potassium inwardly-rectifying channel, subfamily J, member 4	Channel	Potassium	0	0	0	0
Kcnj5	potassium inwardly-rectifying channel, subfamily J, member 5	Channel	Potassium	2.65687	14.823	3	3
Kcnj6	potassium inwardly-rectifying channel, subfamily J, member 6	Channel	Potassium	0.070377	0	1	0
Kcnj8	potassium inwardly-rectifying channel, subfamily J, member 8	Channel	Potassium	107.824	44.5918	4	4
Kcnj9	potassium inwardly-rectifying channel, subfamily J, member 9	Channel	Potassium	0.359139	0	3	0
Kcnk1	potassium channel, subfamily K, member 1	Channel	Potassium	1.61155	0.0841021	1	2
Kcnk10	potassium channel, subfamily K, member 10	Channel	Potassium	0.396719	0	4	0
Kcnk12	potassium channel, subfamily K, member 12	Channel	Ion	0.146089	0.0968288	1	1
Kcnk13	potassium channel, subfamily K, member 13	Channel	Potassium	0.569568	0.492988	2	4
Kcnk15	potassium channel, subfamily K, member 15	Channel	Ion	0	0	0	0
Kcnk16	potassium channel, subfamily K, member 16	Channel	Potassium	0	0	0	0
Kcnk18	potassium channel, subfamily K, member 18	Channel	Potassium	0	0	0	0
Kcnk2	potassium channel, subfamily K, member 2	Channel	Potassium	3.64005	36.7474	4	4
Kcnk3	potassium channel, subfamily K, member 3	Channel	Potassium	29.4781	1.54782	2	2
Kcnk4	potassium channel, subfamily K, member 4	Channel	Potassium	0.693638	0.104328	5	2
Kcnk5	potassium channel, subfamily K, member 5	Channel	Ion	2.64787	0.394102	1	2
Kcnk6	potassium channel, subfamily K, member 6	Channel	Potassium	1.02916	3.42931	3	4
Kcnk7	potassium channel, subfamily K, member 7	Channel	Potassium	0.0965356	0.0333257	1	1
Kcnk9	potassium channel, subfamily K, member 9	Channel	Potassium	0.0527591	0	1	0
Kcnma1	potassium large conductance calcium-activated channel, subfamily M, alpha member 1	Channel	Potassium	15.7543	2.57124	8	5
Kcnmb1	potassium large conductance calcium-activated channel, subfamily M, beta member 1	Channel	Potassium	39.7815	7.08954	3	3
Kcnmb2	potassium large conductance calcium-activated channel, subfamily M, beta member 2	Channel	Potassium	1.30531	0.101175	2	1
Kcnmb3	potassium large conductance calcium-activated channel, subfamily M, beta member 3	Channel	Potassium	0	0	0	0
Kcnmb4	potassium large conductance calcium-activated channel, subfamily M, beta member 4	Channel	Potassium	1.3793	0.161085	2	1
Kcnn1	potassium intermediate/small conductance calcium-activated channel, subfamily N, member 1	Channel	Potassium	2.07446	2.31828	6	7
Kcnn2	potassium intermediate/small conductance calcium-activated channel, subfamily N, member 2	Channel	Potassium	2.51204	2.15541	4	5
Kcnn3	potassium intermediate/small conductance calcium-activated channel, subfamily N, member 3	Channel	Potassium	21.2357	235.851	3	5
Kcnn4	potassium intermediate/small conductance calcium-activated channel, subfamily N, member 4	Channel	Potassium	0.834827	0.1363	3	2
Kcnq1	potassium voltage-gated channel, subfamily Q, member 1	Channel	Potassium	0.516337	0.0518557	1	1
Kcnq2	potassium voltage-gated channel, subfamily Q, member 2	Channel	Potassium	3.45716	0.285442	9	4
Kcnq3	potassium voltage-gated channel, subfamily Q, member 3	Channel	Potassium	1.42	0.640672	1	2
Kcnq4	potassium voltage-gated channel, subfamily Q, member 4	Channel	Potassium	8.60574	0.914171	10	4
Kcnq5	potassium voltage-gated channel, subfamily Q, member 5	Channel	Potassium	1.8116	0.141323	5	2
Kcns1	K+ voltage-gated channel, subfamily S, 1	Channel	Potassium	0.157424	0.238018	1	2
Kcns2	K+ voltage-gated channel, subfamily S, 2	Channel	Potassium	0.127841	0	1	0
Kcns3	potassium voltage-gated channel, delayed-rectifier, subfamily S, member 3	Channel	Potassium	2.85617	0.336443	6	4
Kcnt1	potassium channel, subfamily T, member 1	Channel	Potassium	1.38403	3.61936	8	13
Kcnt2	potassium channel, subfamily T, member 2	Channel	Potassium	2.92197	1.81249	7	7
Kcnu1	potassium channel, subfamily U, member 1	Channel	Potassium	0.564557	0.55137	2	5
Kcnv1	potassium channel, subfamily V, member 1	Channel	Potassium	0.387481	0	3	0
Kcnv2	potassium channel, subfamily V, member 2	Channel	Potassium	0	0	0	0
Kctd11	potassium channel tetramerisation domain containing 11	Channel	Ion	2.47747	6.03299	1	1
Kctd12b	potassium channel tetramerisation domain containing 12b	Channel	Ion	3.71847	15.9965	3	3
Kctd14	potassium channel tetramerisation domain containing 14	Channel	Ion	0.465152	0.244385	2	2
Kctd15	potassium channel tetramerisation domain containing 15	Channel	Ion	16.1116	9.6953	4	5
Kctd18	potassium channel tetramerisation domain containing 18	Channel	Ion	2.90585	5.08449	7	8
Kctd2	potassium channel tetramerisation domain containing 2	Channel	Ion	20.1371	20.736	2	2
Kctd20	potassium channel tetramerisation domain containing 20	Channel	Ion	14.1808	19.567	4	6
Kctd21	potassium channel tetramerisation domain containing 21	Channel	Ion	3.13067	1.77283	2	2
Kctd6	potassium channel tetramerisation domain containing 6	Channel	Ion	6.63164	6.24826	4	3
Lrrc26	leucine rich repeat containing 26	Channel	Ion	0.382099	0	1	0
Lrrc38	leucine rich repeat containing 38	Channel	Ion	0	0.0785811	0	1
Lrrc52	leucine rich repeat containing 52	Channel	Ion	0	0	0	0
Lrrc55	leucine rich repeat containing 55	Channel	Ion	1.52535	1.14068	2	3
Magt1	magnesium transporter 1	Transporter	Magnesium	4.96129	8.29121	3	2
Mcoln1	mucolipin 1	Channel	Cation	14.3202	18.0377	3	4
Mcoln2	mucolipin 2	Channel	Cation	0.204381	0.124419	3	4
Mcoln3	mucolipin 3	Channel	Ion	0	0	0	0
Mcu	mitochondrial calcium uniporter	Channel/Transporter	Calcium	0	0	0	0
Mip	major intrinsic protein of eye lens fiber	Channel/Transporter	Water	0	0.0429841	0	1
Mlc1	megalencephalic leukoencephalopathy with subcortical cysts 1 homolog (human)	Transporter	Ion	0	0	0	0
Mmgt1	membrane magnesium transporter 1	Transporter	Cation, magnesium, cobalt, ferrous	9.67925	8.6724	3	3
Mmgt2	membrane magnesium transporter 2	Transporter	Cation, magnesium, cobalt, nickel, manganese, copper	14.5112	19.9628	4	7
Mtmr6	myotubularin related protein 6	Channel	Potassium	20.3346	22.5536	2	3
Nalcn	sodium leak channel, non-selective	Channel	Sodium	1.69276	0.152809	3	3
Ncs1	neuronal calcium sensor 1	Channel	Calcium	8.67239	3.34735	1	1
Nhedc1	Na+/H+ exchanger domain containing 1	Transporter	Hydrogen	0	0	0	0
Nhedc2	Na+/H+ exchanger domain containing 2	Transporter	Hydrogen	0.929454	0.212127	7	2
Nipa1	non imprinted in Prader-Willi/Angelman syndrome 1 homolog (human)	Transporter	Magnesium	4.80132	2.7136	1	2
Nipa2	non imprinted in Prader-Willi/Angelman syndrome 2 homolog (human)	Transporter	Magnesium	6.17466	3.77972	2	2
Nipal1	NIPA-like domain containing 1	Transporter	Magnesium	0.159603	0	1	0
Nipal2	NIPA-like domain containing 2	Transporter	Magnesium	1.5882	0.155925	3	1
Nipal3	NIPA-like domain containing 3	Transporter	Magnesium	16.3395	1.89145	1	1
Nipal4	NIPA-like domain containing 4	Transporter	Magnesium	3.36862	0.472682	4	2
Nmur2	neuromedin U receptor 2	Channel	Chloride	0.563515	0	2	0
Nox1	NADPH oxidase 1	Channel	Hydrogen	0.0941301	0	1	0
Orai1	ORAI calcium release-activated calcium modulator 1	Channel	Calcium	29.6326	16.9388	2	2
P2rx1	purinergic receptor P2X, ligand-gated ion channel, 1	Channel	Cation	0.242729	1.10448	2	4
P2rx2	purinergic receptor P2X, ligand-gated ion channel, 2	Channel	Cation	12.6716	1.46972	7	6
P2rx3	purinergic receptor P2X, ligand-gated ion channel, 3	Channel	Cation	0.0962391	0.0748501	1	2
P2rx4	purinergic receptor P2X, ligand-gated ion channel, 4	Channel	Cation	9.65701	18.3366	2	3
P2rx5	purinergic receptor P2X, ligand-gated ion channel, 5	Channel	Cation	0.478316	0.940234	2	4
P2rx6	purinergic receptor P2X, ligand-gated ion channel, 6	Channel	Cation	7.29491	6.03595	2	2
P2rx7	purinergic receptor P2X, ligand-gated ion channel, 7	Channel	Cation	4.51176	5.07844	5	5
Panx1	pannexin 1	Channel	Ion	5.3379	3.38392	2	3
Panx2	pannexin 2	Channel	Ion	1.0751	0.159181	3	1
Panx3	pannexin 3	Channel	Ion	0	0	0	0
Pex5l	peroxisomal biogenesis factor 5-like	Channel	Cation	2.50129	0.128195	7	3
Piezo1	piezo-type mechanosensitive ion channel component 1	Channel	Cation	0	0	0	0
Piezo2	piezo-type mechanosensitive ion channel component 2	Channel	Cation	0	0	0	0
Pkd1	polycystic kidney disease 1 homolog	Channel	Calcium	27.2676	91.9055	4	4
Pkd1l3	polycystic kidney disease 1 like 3	Channel	Ion	0	0.26862	0	1
Pkd2	polycystic kidney disease 2	Channel	Calcium, potassium, sodium	29.0619	125.819	4	4
Pkd2l1	polycystic kidney disease 2-like 1	Channel	Cation, potassium, sodium	0	0	0	0
Pkd2l2	polycystic kidney disease 2-like 2	Channel	Ion	0.117642	0.0338554	1	1
Pllp	plasma membrane proteolipid	Channel	Ion	1.33566	0.13625	3	3
Psen1	presenilin 1	Channel	Calcium	17.6892	22.7631	2	2
Rasa3	RAS p21 protein activator 3	Channel	Calcium	18.7363	19.2005	2	4
Rest	RE1-silencing transcription factor	Channel	Potassium	2.42444	4.15435	3	3
Ryr1	ryanodine receptor 1, skeletal muscle	Channel	Calcium	0.0613281	0.0735833	2	2
Ryr2	ryanodine receptor 2, cardiac	Channel	Calcium	11.8606	0.876941	7	6
Ryr3	ryanodine receptor 3	Channel	Calcium	5.11232	0.664878	7	6
Scn10a	sodium channel, voltage-gated, type X, alpha	Channel	Sodium	0	0	0	0
Scn11a	sodium channel, voltage-gated, type XI, alpha	Channel	Sodium	2.44771	0.230142	5	2
Scn1a	sodium channel, voltage-gated, type I, alpha	Channel	Sodium	0.110057	0	2	0
Scn1b	sodium channel, voltage-gated, type I, beta	Channel	Sodium	21.426	69.4565	4	6
Scn2a1	sodium channel, voltage-gated, type II, alpha 1	Channel	Sodium	1.08514	0.25593	5	3
Scn2b	sodium channel, voltage-gated, type II, beta	Channel	Sodium	3.75321	0.257574	1	1
Scn3a	sodium channel, voltage-gated, type III, alpha	Channel	Sodium	1.65798	0.14591	6	3
Scn3b	sodium channel, voltage-gated, type III, beta	Channel	Sodium	2.55464	10.607	4	5
Scn4a	sodium channel, voltage-gated, type IV, alpha	Channel	Sodium	0.116155	0	1	0
Scn4b	sodium channel, type IV, beta	Channel	Sodium	0.189597	0	1	0
Scn5a	sodium channel, voltage-gated, type V, alpha	Channel	Sodium	2.73894	0.249949	5	3
Scn7a	sodium channel, voltage-gated, type VII, alpha	Channel	Sodium	22.7125	12.0239	5	5
Scn8a	sodium channel, voltage-gated, type VIII, alpha	Channel	Sodium	0.257678	0.0603442	3	2
Scn9a	sodium channel, voltage-gated, type IX, alpha	Channel	Sodium	1.13538	0.0941464	3	1
Scnn1a	sodium channel, nonvoltage-gated 1 alpha	Channel	Sodium	4.02535	0.898183	3	3
Scnn1b	sodium channel, nonvoltage-gated 1 beta	Channel	Sodium	0.109596	0.0306757	1	1
Scnn1g	sodium channel, nonvoltage-gated 1 gamma	Channel	Sodium	0	0	0	0
Slc10a1	solute carrier family 10 (sodium/bile acid cotransporter family), member 1	Transporter	Sodium	0.0738161	0.0849303	2	2
Slc10a2	solute carrier family 10 (sodium/bile acid cotransporter family), member 2	Transporter	Sodium	0.693827	0	1	0
Slc10a3	solute carrier family 10 (sodium/bile acid cotransporter family), member 3	Transporter	Sodium	2.59608	3.62977	1	2
Slc10a4	solute carrier family 10 (sodium/bile acid cotransporter family), member 4	Transporter	Sodium	18.7452	1.47689	2	2
Slc10a5	solute carrier family 10 (sodium/bile acid cotransporter family), member 5	Transporter	Sodium	0	0	0	0
Slc10a6	solute carrier family 10 (sodium/bile acid cotransporter family), member 6	Transporter	Sodium	6.62069	0.808153	4	3
Slc10a7	solute carrier family 10 (sodium/bile acid cotransporter family), member 7	Transporter	Sodium	3.47284	5.82985	1	1
Slc11a1	solute carrier family 11 (proton-coupled divalent metal ion transporters), member 1	Transporter	Manganese	2.17601	0.394559	6	3
Slc11a2	solute carrier family 11 (proton-coupled divalent metal ion transporters), member 2	Transporter	Cation, hydrogen, cadmium, cobalt, copper, ferrous, nickel, vanadium, zinc	11.4999	17.6808	5	5
Slc12a1	solute carrier family 12, member 1	Transporter	Cation, sodium, potassium, chloride, rubidium	0	0	0	0
Slc12a2	solute carrier family 12, member 2	Transporter	Cation, sodium, potassium, chloride, ammonia	68.1548	158.665	3	3
Slc12a3	solute carrier family 12, member 3	Transporter	Cation, sodium, chloride	0.0287936	0.0667407	1	2
Slc12a4	solute carrier family 12, member 4	Transporter	Cation, potassium, chloride	19.6423	43.2705	5	7
Slc12a5	solute carrier family 12, member 5	Transporter	Cation, potassium, chloride, ammonia	0.314503	0.547232	2	2
Slc12a6	solute carrier family 12, member 6	Transporter	Cation, potassium, chloride	4.90192	6.97496	4	5
Slc12a7	solute carrier family 12, member 7	Transporter	Caton, potassium, chloride	13.5959	3.75326	3	3
Slc12a8	solute carrier family 12 (potassium/chloride transporters), member 8	Transporter	Ion, potassium	0.448814	0.0683324	2	1
Slc13a1	solute carrier family 13 (sodium/sulfate symporters), member 1	Transporter	Sodium, sultphate	1.31312	0	1	0
Slc13a2	solute carrier family 13 (sodium-dependent dicarboxylate transporter), member 2	Transporter	Ion, sodium	1.24691	0.0919796	4	2
Slc13a3	solute carrier family 13 (sodium-dependent dicarboxylate transporter), member 3	Transporter	Sodium	0.148328	0.0499778	1	1
Slc13a5	solute carrier family 13 (sodium-dependent citrate transporter), member 5	Transporter	Sodium	0.770109	0.0665595	4	1
Slc17a1	solute carrier family 17 (sodium phosphate), member 1	Transporter	Phosphate	0	0	0	0
Slc17a2	solute carrier family 17 (sodium phosphate), member 2	Transporter	Ion, sodium	0	0	0	0
Slc17a3	solute carrier family 17 (sodium phosphate), member 3	Channel/transporter	Anion	0	0	0	0
Slc17a4	solute carrier family 17 (sodium phosphate), member 4	Transporter	Ion, sodium	0.233317	0.0721043	2	1
Slc17a6	solute carrier family 17 (sodium-dependent inorganic phosphate cotransporter), member 6	Transporter	Ion, sodium	0.485278	0.086302	2	2
Slc17a7	solute carrier family 17 (sodium-dependent inorganic phosphate cotransporter), member 7	Transporter	Sodium, phosphate	0.0352623	0.0869103	1	1
Slc17a8	solute carrier family 17 (sodium-dependent inorganic phosphate cotransporter), member 8	Transporter	Ion, sodium	0	0	0	0
Slc1a1	solute carrier family 1 (neuronal/epithelial high affinity glutamate transporter, system Xag), member 1	Transporter	Sodium	2.24537	0.134545	4	1
Slc1a2	solute carrier family 1 (glial high affinity glutamate transporter), member 2	Transporter	Sodium	0.124505	0	2	0
Slc1a3	solute carrier family 1 (glial high affinity glutamate transporter), member 3	Transporter	Sodium	0.44194	0.754553	3	5
Slc1a4	solute carrier family 1 (glutamate/neutral amino acid transporter), member 4	Channel/transporter	Sodium	3.72352	2.54543	1	2
Slc1a6	solute carrier family 1 (high affinity aspartate/glutamate transporter), member 6	Transporter	Sodium	0.528708	0.336115	3	3
Slc1a7	solute carrier family 1 (glutamate transporter), member 7	Transporter	Sodium	0.421676	0.256309	4	3
Slc20a1	solute carrier family 20, member 1	Transporter	Sodium, phosphate	5.14455	3.93246	5	7
Slc20a2	solute carrier family 20, member 2	Transporter	Sodium, phosphate	26.3154	9.97908	2	2
Slc22a1	solute carrier family 22 (organic cation transporter), member 1	Transporter	Cation	0.281411	0.0590643	1	1
Slc22a18	solute carrier family 22 (organic cation transporter), member 18	Transporter	Anion	2.16205	0.307573	2	3
Slc22a19	solute carrier family 22 (organic anion transporter), member 19	Transporter	Anion	0	0.0270637	0	1
Slc22a2	solute carrier family 22 (organic cation transporter), member 2	Transporter	Cation	0	0	0	0
Slc22a20	solute carrier family 22 (organic anion transporter), member 20	Transporter	Anion	0	0	0	0
Slc22a3	solute carrier family 22 (organic cation transporter), member 3	Transporter	Cation	0.227212	0.135816	1	1
Slc22a4	solute carrier family 22 (organic cation transporter), member 4	Transporter	Cation	0.590155	6.68665	4	4
Slc22a5	solute carrier family 22 (organic cation transporter), member 5	Transporter	Ion	9.93222	13.0186	5	6
Slc22a6	solute carrier family 22 (organic anion transporter), member 6	Transporter	Anion	0	0	0	0
Slc22a7	solute carrier family 22 (organic anion transporter), member 7	Transporter	Anion	0	0	0	0
Slc22a8	solute carrier family 22 (organic anion transporter), member 8	Transporter	Anion	0	0	0	0
Slc23a1	solute carrier family 23 (nucleobase transporters), member 1	Transporter	Sodium	0	0	0	0
Slc23a2	solute carrier family 23 (nucleobase transporters), member 2	Transporter	Sodium	4.95821	6.66141	1	1
Slc24a2	solute carrier family 24 (sodium/potassium/calcium exchanger), member 2	Channel	Calcium	0.214257	0	3	0
Slc24a3	solute carrier family 24 (sodium/potassium/calcium exchanger), member 3	Transporter	Calcium, potassium, sodium	115.34	72.4693	2	2
Slc24a4	solute carrier family 24 (sodium/potassium/calcium exchanger), member 4	Transporter	Calcium, potassium, sodium	0.182214	3.58293	1	3
Slc24a5	solute carrier family 24, member 5	Transporter	Calcium, potassium, sodium	0.704537	2.01217	1	1
Slc24a6	solute carrier family 24 (sodium/potassium/calcium exchanger), member 6	Transporter	Calcium, sodium	11.4061	26.7628	3	3
Slc26a1	solute carrier family 26 (sulfate transporter), member 1	Transporter	Chloride, sulphate, oxalate	0.027363	0.141787	1	1
Slc26a11	solute carrier family 26, member 11	Transporter	Anion, sulphate	3.18211	6.72075	3	3
Slc26a3	solute carrier family 26, member 3	Transporter	Anion, sulphate	1.38317	0.179669	4	2
Slc26a4	solute carrier family 26, member 4	Transporter	Anion, chloride, sulphate, iodide	1.50143	1.24888	6	5
Slc26a6	solute carrier family 26, member 6	Transporter	Anion, chloride	2.31151	4.83497	4	4
Slc26a7	solute carrier family 26, member 7	Channel/transporter	Anion, chloride, bicarbonate, oxalate, sulphate	0.131216	0.569759	3	3
Slc26a8	solute carrier family 26, member 8	Channel/transporter	Anion, chloride, oxalate, sulphate	0	0	0	0
Slc26a9	solute carrier family 26, member 9	Transporter	Anion, bicarbonate, sulphate	0	0	0	0
Slc28a1	solute carrier family 28 (sodium-coupled nucleoside transporter), member 1	Transporter	Sodium	0.148654	0.107939	2	2
Slc28a2	solute carrier family 28 (sodium-coupled nucleoside transporter), member 2	Transporter	Sodium	2.41949	0.134181	4	2
Slc28a3	solute carrier family 28 (sodium-coupled nucleoside transporter), member 3	Transporter	Sodium	0.128345	0	1	0
Slc30a1	solute carrier family 30 (zinc transporter), member 1	Transporter	Cation, zinc	3.84397	3.26937	2	2
Slc30a10	solute carrier family 30, member 10	Transporter	Cation	0.077192	0.0288563	2	1
Slc30a2	solute carrier family 30 (zinc transporter), member 2	Transporter	Cation, zinc	0.301879	0	3	0
Slc30a3	solute carrier family 30 (zinc transporter), member 3	Transporter	Cation	0.0255758	0	1	0
Slc30a4	solute carrier family 30 (zinc transporter), member 4	Transporter	Cation, zinc	5.85935	8.02049	4	3
Slc30a5	solute carrier family 30 (zinc transporter), member 5	Transporter	Cation, zinc	13.4434	20.7581	2	2
Slc30a6	solute carrier family 30 (zinc transporter), member 6	Transporter	Cation, zinc	4.13757	4.80457	4	3
Slc30a7	solute carrier family 30 (zinc transporter), member 7	Transporter	Cation, zinc	4.64725	9.01551	2	2
Slc30a8	solute carrier family 30 (zinc transporter), member 8	Transporter	Cation, zinc	0	0	0	0
Slc30a9	solute carrier family 30 (zinc transporter), member 9	Transporter	Cation	25.1595	19.0242	4	4
Slc31a1	solute carrier family 31, member 1	Transporter	Copper	0.873713	1.94237	1	1
Slc31a2	solute carrier family 31, member 2	Transporter	Copper	12.6111	11.8935	2	2
Slc32a1	solute carrier family 32 (GABA vesicular transporter), member 1	Transporter	Hydrogen	0	0	0	0
Slc34a1	solute carrier family 34 (sodium phosphate), member 1	Transporter	Sodium, phosphate	0.0470769	0	1	0
Slc34a2	solute carrier family 34 (sodium phosphate), member 2	Transporter	Sodium, phosphate	0.736633	0	3	0
Slc34a3	solute carrier family 34 (sodium phosphate), member 3	Transporter	Sodium, phosphate	0	0	0	0
Slc35a1	solute carrier family 35 (CMP-sialic acid transporter), member 1	Transporter	Hydrogen	9.54505	11.9465	2	3
Slc35a2	solute carrier family 35 (UDP-galactose transporter), member A2	Transporter	Hydrogen	9.94546	12.2703	2	2
Slc35a3	solute carrier family 35 (UDP-N-acetylglucosamine (UDP-GlcNAc) transporter), member 3	Transporter	Hydrogen	3.87022	5.42815	4	5
Slc35a4	solute carrier family 35, member A4	Transporter	Hydrogen	17.9939	22.5011	2	2
Slc35a5	solute carrier family 35, member A5	Transporter	Hydrogen	5.95937	6.84526	1	2
Slc36a1	solute carrier family 36 (proton/amino acid symporter), member 1	Transporter	Hydrogen	6.04652	8.29889	3	4
Slc36a2	solute carrier family 36 (proton/amino acid symporter), member 2	Transporter	Hydrogen	0	0	0	0
Slc38a1	solute carrier family 38, member 1	Transporter	Ion, sodium	21.6611	2.33246	4	4
Slc38a2	solute carrier family 38, member 2	Transporter	Ion, sodium	37.4883	69.28	5	6
Slc38a3	solute carrier family 38, member 3	Transporter	Ion, sodium	0.227445	0.11959	3	3
Slc38a4	solute carrier family 38, member 4	Transporter	Ion, sodium	3.76456	18.0881	1	1
Slc38a7	solute carrier family 38, member 7	Transporter	Ion, sodium	7.19568	9.11704	9	9
Slc39a1	solute carrier family 39 (zinc transporter), member 1	Transporter	Zinc	36.8283	82.1449	1	1
Slc39a10	solute carrier family 39 (zinc transporter), member 10	Transporter	Metal	5.32423	8.53359	4	5
Slc39a11	solute carrier family 39 (zinc transporter), member 11	Transporter	Metal	3.33258	4.36327	4	6
Slc39a12	solute carrier family 39 (zinc transporter), member 12	Transporter	Metal	0.494978	0	3	0
Slc39a13	solute carrier family 39 (zinc transporter), member 13	Transporter	Zinc	16.6703	30.2328	4	5
Slc39a14	solute carrier family 39 (zinc transporter), member 14	Transporter	Zinc, ferrous, metal	5.18132	6.45105	6	5
Slc39a2	solute carrier family 39 (zinc transporter), member 2	Transporter	Zinc	0.146729	0.0592908	2	1
Slc39a3	solute carrier family 39 (zinc transporter), member 3	Transporter	Zinc	15.8434	13.8607	3	3
Slc39a4	solute carrier family 39 (zinc transporter), member 4	Transporter	Zinc	4.87854	0.225861	3	1
Slc39a5	solute carrier family 39 (zinc transporter), member 5	Transporter	Metal	1.29175	1.07288	3	2
Slc39a6	solute carrier family 39 (zinc transporter), member 6	Transporter	Zinc	8.94394	7.16131	1	1
Slc39a7	solute carrier family 39 (zinc transporter), member 7	Transporter	Metal	51.3795	94.4604	2	2
Slc39a8	solute carrier family 39 (zinc transporter), member 8	Transporter	Metal	9.10311	0.810783	4	3
Slc39a9	solute carrier family 39 (zinc transporter), member 9	Transporter	Metal	8.11331	10.3674	2	2
Slc41a1	solute carrier family 41, member 1	Transporter	Cation	7.20738	13.8325	3	4
Slc41a2	solute carrier family 41, member 2	Transporter	Cation	1.89743	0.500522	3	3
Slc41a3	solute carrier family 41, member 3	Transporter	Cation	3.94086	7.12852	2	3
Slc47a1	solute carrier family 47, member 1	Transporter	Cation, hydrogen	0.791845	9.15755	3	8
Slc4a1	solute carrier family 4 (anion exchanger), member 1	Transporter	Anion, chloride	0	0	0	0
Slc4a10	solute carrier family 4, sodium bicarbonate cotransporter-like, member 10	Transporter	Anion	0.291232	0	3	0
Slc4a11	solute carrier family 4, sodium bicarbonate transporter-like, member 11	Transporter	Sodium, hydrogen, anion, bicarbonate	0.12583	0.223219	2	4
Slc4a2	solute carrier family 4 (anion exchanger), member 2	Transporter	Anion, chloride	20.9917	22.1733	4	4
Slc4a3	solute carrier family 4 (anion exchanger), member 3	Transporter	Anion	15.5612	16.5467	9	9
Slc4a4	solute carrier family 4 (anion exchanger), member 4	Transporter	Sodium, anion, bicarbonate	5.17453	0.838383	3	4
Slc4a8	solute carrier family 4 (anion exchanger), member 8	Transporter	Anion	2.05965	0.295648	5	3
Slc4a9	solute carrier family 4, sodium bicarbonate cotransporter, member 9	Transporter	Anion	0.0378142	0	1	0
Slc5a10	solute carrier family 5 (sodium/glucose cotransporter), member 10	Transporter	Ion, sodium	0	0	0	0
Slc5a11	solute carrier family 5 (sodium/glucose cotransporter), member 11	Transporter	Ion, sodium	0.631585	2.98129	3	8
Slc5a12	solute carrier family 5 (sodium/glucose cotransporter), member 12	Transporter	Ion, sodium	0.0278999	0	1	0
Slc5a2	solute carrier family 5 (sodium/glucose cotransporter), member 2	Transporter	Sodium	0	0.0325813	0	1
Slc5a3	solute carrier family 5 (inositol transporters), member 3	Transporter	Ion, sodium	1.29188	1.50382	1	1
Slc5a4a	solute carrier family 5, member 4a	Transporter	Hydrogen	0	0	0	0
Slc5a5	solute carrier family 5 (sodium iodide symporter), member 5	Transporter	Sodium, iodide	1.38143	0.130757	3	1
Slc5a6	solute carrier family 5 (sodium-dependent vitamin transporter), member 6	Transporter	Sodium	2.45664	3.64986	5	4
Slc5a7	solute carrier family 5 (choline transporter), member 7	Transporter	Sodium	6.44681	0.392858	6	5
Slc5a8	solute carrier family 5 (iodide transporter), member 8	Transporter	Ion, sodium	0.450585	0.0955961	1	1
Slc5a9	solute carrier family 5 (sodium/glucose cotransporter), member 9	Transporter	Ion, sodium	0.115592	0	1	0
Slc6a1	solute carrier family 6 (neurotransmitter transporter, GABA), member 1	Transporter	Sodium	0.0639003	0.117233	2	2
Slc6a11	solute carrier family 6 (neurotransmitter transporter, GABA), member 11	Transporter	Sodium	0.101504	0.674588	1	2
Slc6a12	solute carrier family 6 (neurotransmitter transporter, GABA), member 12	Transporter	Sodium	0.112025	0	1	0
Slc6a13	solute carrier family 6 (neurotransmitter transporter, GABA), member 13	Transporter	Sodium	0.078239	0.254409	1	1
Slc6a14	solute carrier family 6 (neurotransmitter transporter, GABA), member 14	Transporter	Sodium	1.2492	0.24868	2	2
Slc6a15	solute carrier family 6 (neurotransmitter transporter, GABA), member 15	Transporter	Sodium	2.51903	0.344049	3	2
Slc6a17	solute carrier family 6, member 16	Transporter	Sodium	11.6268	1.30874	6	3
Slc6a18	solute carrier family 6 (neurotransmitter transporter, GABA), member 17	Transporter	Sodium	0	0	0	0
Slc6a19	solute carrier family 6 (neurotransmitter transporter, GABA), member 18	Transporter	Sodium	1.51886	0.025702	4	1
Slc6a2	solute carrier family 6 (neurotransmitter transporter, noradrenalin), member 2	Transporter	Sodium	0.0409061	0.0269641	1	1
Slc6a20a	solute carrier family 6 (neurotransmitter transporter), member 20A	Transporter	Sodium	0.532527	0	2	0
Slc6a20b	solute carrier family 6 (neurotransmitter transporter), member 20B	Transporter	Sodium	0.0772223	0.0689172	1	1
Slc6a3	solute carrier family 6 (neurotransmitter transporter, dopamine), member 3	Transporter	Sodium	0.0684612	0	1	0
Slc6a4	solute carrier family 6 (neurotransmitter transporter, serotonin), member 4	Transporter	Sodium	0.403142	0.0676029	2	2
Slc6a5	solute carrier family 6 (neurotransmitter transporter, glycine), member 5	Transporter	Sodium	0	0	0	0
Slc6a6	solute carrier family 6 (neurotransmitter transporter, taurine), member 6	Transporter	Sodium	14.1536	10.1843	4	4
Slc6a7	solute carrier family 6 (neurotransmitter transporter, L-proline), member 7	Transporter	Sodium	0.030756	0.0394001	1	1
Slc6a8	solute carrier family 6 (neurotransmitter transporter, creatine), member 8	Transporter	Sodium	30.6623	33.1046	1	3
Slc6a9	solute carrier family 6 (neurotransmitter transporter, glycine), member 9	Transporter	Sodium	15.9082	30.9943	1	1
Slc8a1	solute carrier family 8 (sodium/calcium exchanger), member 1	Channel/transporter	Sodium, calcium	23.1229	8.23151	6	8
Slc8a2	solute carrier family 8 (sodium/calcium exchanger), member 2	Transporter	Sodium, calcium	9.83571	7.76301	3	4
Slc8a3	solute carrier family 8 (sodium/calcium exchanger), member 3	Transporter	Cation, sodium, calcium	3.31176	0.291073	6	4
Slc9a1	solute carrier family 9 (sodium/hydrogen exchanger), member 1	Transporter	Sodium, hydrogen	13.5032	23.6072	1	1
Slc9a10	solute carrier family 9, member 10	Channel/transporter	Sodium, hydrogen	0	0	0	0
Slc9a2	solute carrier family 9 (sodium/hydrogen exchanger), member 2	Transporter	Sodium, hydrogen	0.425476	0.106886	2	1
Slc9a3	solute carrier family 9 (sodium/hydrogen exchanger), member 3	Transporter	Sodium, hydrogen	0.100842	0	1	0
Slc9a4	solute carrier family 9 (sodium/hydrogen exchanger), member 4	Transporter	Sodium, hydrogen	0	0	0	0
Slc9a5	solute carrier family 9 (sodium/hydrogen exchanger), member 5	Transporter	Sodium, hydrogen	0.61025	2.12314	6	11
Slc9a6	solute carrier family 9 (sodium/hydrogen exchanger), member 6	Transporter	Sodium, hydrogen	9.6309	11.6563	2	2
Slc9a7	solute carrier family 9 (sodium/hydrogen exchanger), member 7	Transporter	Sodium, hydrogen, potassium	0.676892	0.109526	2	2
Slc9a8	solute carrier family 9 (sodium/hydrogen exchanger), member 8	Transporter	Sodium, hydrogen, potassium	5.75142	13.1102	8	8
Slc9a9	solute carrier family 9 (sodium/hydrogen exchanger), member 9	Transporter	Sodium, hydrogen	1.77131	0.718711	4	1
Slc9c1	solute carrier family 9, subfamily C (Na+-transporting carboxylic acid decarboxylase), member 1	Channel/transporter	Ion, hydrogen	0	0	0	0
Slco1a1	solute carrier organic anion transporter family, member 1a1	Transporter	Anion	0	0	0	0
Slco1a4	solute carrier organic anion transporter family, member 1a4	Transporter	Anion	0.20314	0.305243	1	3
Slco1a5	solute carrier organic anion transporter family, member 1a5	Transporter	Anion	0	0	0	0
Slco1a6	solute carrier organic anion transporter family, member 1a6	Transporter	Ion	0	0	0	0
Slco1b2	solute carrier organic anion transporter family, member 1b2	Transporter	Anion	0	0	0	0
Slco1c1	solute carrier organic anion transporter family, member 1c1	Transporter	Ion	0.134403	0.926186	2	6
Slco2b1	solute carrier organic anion transporter family, member 2b1	Transporter	Anion	4.31959	4.00779	5	5
Slco3a1	solute carrier organic anion transporter family, member 3a1	Transporter	Anion	26.2376	8.42881	2	2
Slco4a1	solute carrier organic anion transporter family, member 4a1	Transporter	Anion	0.0945909	0.028671	1	1
Slco4c1	solute carrier organic anion transporter family, member 4C1	Transporter	Anion	0	0	0	0
Slco6b1	solute carrier organic anion transporter family, member 6b1	Transporter	Anion	0	0	0	0
Slco6c1	solute carrier organic anion transporter family, member 6c1	Transporter	Anion	0	0	0	0
Snap25	synaptosomal-associated protein 25	Channel	Potassium	49.619	4.52892	7	4
Stim1	stromal interaction molecule 1	Channel	Calcium	37.8515	77.4177	5	6
Stim2	stromal interaction molecule 2	Channel	Calcium	9.17545	21.165	6	7
Tmem37	transmembrane protein 37	Channel	Calcium	1.84183	0.445472	1	1
Tmem38a	transmembrane protein 38a	Channel	Cation, potassium	22.4137	8.00978	1	1
Tmem38b	transmembrane protein 38b	Channel	Cation, potassium	20.9695	19.928	1	1
Tmem66	transmembrane protein 66	Channel	Calcium	75.3604	71.9791	1	1
Tomm40	translocase of outer mitochondrial membrane 40 homolog (yeast)	Channel	Anion	26.1265	14.9905	2	2
Tomm40l	translocase of outer mitochondrial membrane 40 homolog-like (yeast)	Channel	Anion	24.2317	12.5938	2	2
Tpcn1	two pore channel 1	Channel	Ion, calcium	23.2509	38.4112	3	3
Tpcn2	two pore channel 2	Channel	Ion, calcium	2.67991	7.37993	5	7
Tpte	transmembrane phosphatase with tensin homology	Channel	Ion	0	0	0	0
Trpa1	transient receptor potential cation channel, subfamily A, member 1	Channel	Calcium	0	0.0291524	0	1
Trpc1	transient receptor potential cation channel, subfamily C, member 1	Channel	Calcium	8.74809	8.10136	8	11
Trpc2	transient receptor potential cation channel, subfamily C, member 2	Channel	Calcium	3.7024	6.81646	10	11
Trpc3	transient receptor potential cation channel, subfamily C, member 3	Channel	Cation	10.8105	0.367467	6	3
Trpc4	transient receptor potential cation channel, subfamily C, member 4	Channel	Calcium	7.35551	0.240444	5	3
Trpc5	transient receptor potential cation channel, subfamily C, member 5	Channel	Calcium	0	0	0	0
Trpc6	transient receptor potential cation channel, subfamily C, member 6	Channel	Calcium	2.18223	0.165479	6	3
Trpc7	transient receptor potential cation channel, subfamily C, member 7	Channel	Calcium	0.49631	0.325092	3	2
Trpm1	transient receptor potential cation channel, subfamily M, member 1	Channel	Cation	0	0	0	0
Trpm2	transient receptor potential cation channel, subfamily M, member 2	Channel/transporter	Manganese	1.21356	0.0391674	5	1
Trpm3	transient receptor potential cation channel, subfamily M, member 3	Channel	Cation	0.634142	2.46664	8	12
Trpm4	transient receptor potential cation channel, subfamily M, member 4	Channel	Cation, calcium	5.6698	9.21745	4	3
Trpm5	transient receptor potential cation channel, subfamily M, member 5	Channel	Cation, calcium	0.0915802	0.194809	2	3
Trpm6	transient receptor potential cation channel, subfamily M, member 6	Channel	Cation, calcium	0.114693	0.0788768	3	1
Trpm7	transient receptor potential cation channel, subfamily M, member 7	Channel	Cation, calcium	12.2617	20.7696	5	7
Trpm8	transient receptor potential cation channel, subfamily M, member 8	Channel	Cation, calcium	0	0	0	0
Trpv1	transient receptor potential cation channel, subfamily V, member 1	Channel	Cation, calcium	0.150872	0.103863	3	2
Trpv2	transient receptor potential cation channel, subfamily V, member 2	Channel	Cation, calcium	13.7807	2.50906	3	4
Trpv3	transient receptor potential cation channel, subfamily V, member 3	Channel	Cation, calcium	0.0339569	0.418678	1	4
Trpv4	transient receptor potential cation channel, subfamily V, member 4	Channel	Cation, calcium	2.36365	0.707439	8	8
Trpv5	transient receptor potential cation channel, subfamily V, member 5	Channel	Calcium	0	0	0	0
Trpv6	transient receptor potential cation channel, subfamily V, member 6	Channel	Calcium	0.0946593	0.041994	1	1
Ttyh1	tweety homolog 1 (Drosophila)	Channel	Ion, chloride	11.2607	3.9203	3	2
Ttyh2	tweety homolog 2 (Drosophila)	Channel	Ion, chloride	5.26213	28.8887	1	2
Ttyh3	tweety homolog 3 (Drosophila)	Channel	Ion, chloride	11.4238	46.0882	5	5
Vdac1	voltage-dependent anion channel 1	Channel	Anion	157.277	73.0868	1	1
Vdac2	voltage-dependent anion channel 2	Channel	Anion	97.3641	45.0616	2	3
Vdac3	voltage-dependent anion channel 3	Channel	Anion	66.4034	34.3185	2	2
Zp3	zona pellucida glycoprotein 3	Channel/transporter	Clcium, manganese	0	0	0	0
