# Supplementary material for: Transcriptome analysis of PDGFRα+ cells identifies T-type Ca2+ channel CACNA1G as a new pathological marker for PDGFRα+ cell hyperplasia
Source: PLoS One. 2017 Aug 14;12(8):e0182265. doi: 10.1371/journal.pone.0182265 (PMC5555714; doi:10.1371/journal.pone.0182265)
Supplement: S5 Table — (XLSX) [file pone.0182265.s013.xlsx]

## Sheet: Growth factor
S5 Table. List of growth factors expressed in jejunal and colonic PDGFRα+ cells.
Gene	Expression (FPKM)		Specificity [PaC/{SMC+ICC}]
ID	JPαC	CPαC	JPαC	CPαC	PαC
Ptn	273.63	465.696	1.66705	1.7934	1.73022
Gpi1	248.068	154.137	0.516043	0.480592	0.498318
Nenf	147.569	162.365	1.05555	1.21061	1.13308
Ogn	127.684	29.0748	0.538319	0.103717	0.321018
Gdf10	126.331	356.49	3.88096	0.378846	2.1299
Nrtn	66.552	8.56784	0.958748	0.130853	0.544801
Hdgf	64.8924	51.8691	0.49984	0.353236	0.426538
Vegfb	63.6143	20.9325	0.528334	0.369431	0.448883
Efemp1	62.7441	13.9602	9.44085	2.49806	5.96946
Ctgf	60.6536	40.5004	0.491627	0.238974	0.365301
Kitl	47.0889	159.709	0.836645	1.51451	1.17558
Cxcl12	43.8541	285.587	2.15851	1.87074	2.01463
Mdk	41.3307	175.345	0.515912	1.39698	0.956446
Manf	30.361	37.0902	0.554607	0.533127	0.543867
Pdgfa	27.4056	4.84816	0.525375	0.129538	0.327456
Ngf	26.6518	69.9639	1.7537	8.0746	4.91415
Bmp1	26.018	162.183	0.47451	1.71136	1.09293
Tgfb3	25.5613	57.0553	0.395726	0.890292	0.643009
Fgf1	20.8059	6.60279	1.73143	0.433552	1.08249
Bmp4	19.4485	44.5883	1.04238	0.23793	0.640153
Fgf13	19.0658	2.68921	2.73426	0.350273	1.54226
Tgfb2	16.6961	56.7388	1.52598	2.19391	1.85994
Csf1	15.3009	25.683	0.550674	1.0658	0.808237
Fbrs	12.8219	26.8168	0.24749	0.495495	0.371492
Tgfb1	12.3295	21.1557	0.59091	1.05353	0.822221
Igf2	10.4652	19.7078	0.390708	0.592112	0.49141
Cd320	10.2635	15.2671	0.639202	1.1981	0.918652
Gmfb	9.54507	9.36608	0.718498	0.659966	0.689232
Hdgfrp3	9.48866	7.51853	0.272887	0.276733	0.27481
Thbs4	8.03334	3.25158	0.0366964	0.0250735	0.0308849
Rabep1	6.59993	5.97436	0.463739	0.378615	0.421177
Vegfa	6.03527	9.22941	0.0933633	0.415624	0.254493
Igf1	5.69189	18.0601	0.974757	1.11661	1.04568
Pdgfc	5.49086	2.42153	0.392625	0.192381	0.292503
Fgf2	5.25253	12.1632	0.478094	1.04325	0.76067
Rabep2	5.18523	6.85689	0.501043	0.505528	0.503286
Gfer	4.91113	3.81478	0.401695	0.409729	0.405712
Fgf11	4.64324	5.58005	0.267339	0.42596	0.34665
Reg1	4.16053	0.041425	0.273581	1.31188	0.792731
Vegfc	3.41785	4.34406	0.761465	0.493342	0.627404
Artn	3.37878	4.86163	0.290481	0.256355	0.273418
Bmp3	3.30392	0.672887	0.417985	0.0218761	0.219931
Gdnf	3.08216	0.816001	0.194542	0.0165334	0.105538
Gdf15	2.64544	4.37441	0.128938	0.44011	0.284524
Il34	2.56377	2.41715	1.21891	0.793747	1.00633
Inha	1.67658	2.56878	0.189204	0.434026	0.311615
Hgf	1.65881	0.606784	0.180761	0.295221	0.237991
Bmp7	1.32096	1.36875	0.141851	0.129909	0.13588
Fgf12	1.01841	0.0699632	0.174135	0.0159719	0.0950534
Bmp5	0.919507	2.5821	0.163985	0.798201	0.481093
Gdf11	0.479607	0.900368	0.314446	0.284366	0.299406
Inhba	0.380389	0.209703	0.137625	0.0316982	0.0846615
