# Supplementary material for: Transcriptome analysis of PDGFRα+ cells identifies T-type Ca2+ channel CACNA1G as a new pathological marker for PDGFRα+ cell hyperplasia
Source: PLoS One. 2017 Aug 14;12(8):e0182265. doi: 10.1371/journal.pone.0182265 (PMC5555714; doi:10.1371/journal.pone.0182265)
Supplement: S6 Table — (XLSX) [file pone.0182265.s014.xlsx]

## Sheet: receptors
S6 Table. List of receptors expressed in jejunal and colonic PDGFRα+ cells.
	Expression (FPKM)		Specificity [PaC/{SMC+ICC}]
ID	JPαC	CPαC	JPαC	CPαC	PαC
Abca1	7.25742	9.73897	0.985073	0.712908	0.84899
Abcc9	62.3284	110.953	0.373362	1.13003	0.751698
Ace2	2.03611	0.128978	6.01743	2.83605	4.42674
Actn2	6.12807	0.571146	0.358445	0.0541276	0.206286
Acvr1	8.5618	13.1188	0.461699	0.489769	0.475734
Acvr1b	4.08095	5.86529	0.340399	0.631413	0.485906
Acvr2a	3.73167	5.56644	0.259195	0.415645	0.33742
Acvrl1	16.0124	47.4959	0.258864	1.54243	0.900645
Adam17	1.84081	4.1257	0.438504	0.830291	0.634398
Adcyap1r1	30.9001	290.714	0.755111	9.63799	5.19655
Adipor1	49.1049	39.1269	0.614442	0.478216	0.546329
Adipor2	18.5907	13.5406	0.469984	0.33321	0.401597
Adora1	5.99428	46.9342	7.26327	11.2389	9.25111
Adra2a	2.52098	0	6.71427	0	3.35713
Adra2b	9.36928	31.538	2.51484	52.2037	27.3592
Adrb3	13.4671	2.36874	0.404764	0.115991	0.260378
Agrn	16.6843	28.1596	0.483536	0.898276	0.690906
Agtr1a	10.267	2.35065	1.89959	0.140914	1.02025
Agtrap	9.21953	12.2547	0.552715	0.685553	0.619134
Ahr	2.01596	0.226307	1.4154	0.17559	0.795493
Amfr	60.4475	56.5374	0.449825	0.387112	0.418468
Amhr2	1.33076	3.23896	1.11364	5.30238	3.20801
Amot	1.48537	2.42171	0.250501	0.262224	0.256363
Antxr1	27.5322	50.1085	0.339123	0.298199	0.318661
Antxr2	35.8691	21.6254	0.275075	0.231794	0.253434
Anxa9	4.58676	1.55152	2.42781	0.772824	1.60032
Aplnr	3.42835	1.27163	2.56544	2.92374	2.74459
App	297.968	846.269	0.820341	1.1776	0.998972
Arnt	8.19513	20.1008	0.293989	0.57686	0.435424
Atp5b	703.955	312.232	0.417941	0.342052	0.379996
Atp6ap2	40.3313	62.0824	0.547785	0.629629	0.588707
Atrn	5.01396	7.03029	0.304555	0.410693	0.357624
Atrnl1	18.1477	45.4824	0.232948	0.593266	0.413107
Avpr1a	1.1883	0.361957	4.78217	0.228374	2.50527
B9d1	15.6812	8.0836	0.468473	0.294899	0.381686
Bai1	3.06852	0.770751	0.249919	0.577245	0.413582
Bai2	5.67131	9.26974	0.873363	0.978859	0.926111
Bai3	2.26612	0.165104	3.93359	0.235337	2.08446
Baz1b	14.9319	20.179	0.307784	0.427101	0.367442
Bcam	122.986	8.65874	0.788462	0.0745377	0.4315
Bet1l	15.7186	21.9181	0.703873	0.843536	0.773704
Bmpr1a	31.0274	32.3604	0.349604	0.319782	0.334693
Bmpr2	7.22218	11.1605	0.302841	0.448058	0.37545
Bnip1	9.14817	8.57183	0.563112	0.543463	0.553287
C5ar1	1.33724	0.40223	2.70533	0.963713	1.83452
Cacng4	1.41113	1.26288	0.526775	1.52587	1.02632
Cacng7	23.1766	22.0104	0.411644	0.332203	0.371923
Calcrl	13.768	44.2211	7.89613	4.60127	6.2487
Cav3	17.681	2.03283	0.344839	0.0413278	0.193084
Cckar	3.64476	0.793272	2.45445	0.0549299	1.25469
Ccrl2	1.94555	4.44097	0.577285	1.28461	0.93095
Cd36	29.6553	1.76008	6.05962	1.22236	3.64099
Cd44	13.6239	8.82998	0.156572	0.055435	0.106003
Cd47	19.0431	34.7346	0.616286	0.680177	0.648232
Cd48	1.86695	0.279938	5.30525	1.30632	3.30579
Cd74	203.624	23.1214	10.1423	2.19158	6.16695
Cd97	25.2357	77.2271	0.26786	0.999512	0.633686
Cdk5	22.8345	18.5166	0.458332	0.398528	0.42843
Ceacam1	9.09635	5.02146	8.49486	1.49201	4.99343
Celsr2	2.80182	0.513226	0.485633	0.0827685	0.284201
Chrm2	40.0963	1.4447	0.311435	0.022762	0.167099
Chrm4	3.38477	0.62545	2.50067	0.46086	1.48077
Chrna3	19.4191	1.65155	4.18943	0.347414	2.26842
Chrna4	1.51226	5.15153	0.65724	10.4442	5.55071
Chrna5	1.53573	0.0819393	3.72877	0.141924	1.93535
Chrnb1	10.9217	56.4441	0.976896	0.524714	0.750805
Chrnb2	1.6532	0.496337	1.72991	0.508909	1.11941
Chrnb4	7.95199	0.758352	3.70341	0.30924	2.00633
Clec2d	1.0636	0.186941	0.998412	0.153926	0.576169
Clec2h	6.16941	0.171196	76.9267	1.28465	39.1057
Cmklr1	3.38844	24.0044	11.0687	7.99698	9.53285
Cnih2	6.96258	1.50397	2.35883	0.435226	1.39703
Cnr1	8.5381	0.695816	2.47898	0.150062	1.31452
Cntfr	9.7247	14.4644	1.18592	2.25442	1.72017
Colec12	26.6369	104.174	0.480403	1.8976	1.189
Crcp	11.5635	6.6255	0.639257	0.436652	0.537954
Cry1	5.30274	3.98952	0.382332	0.282761	0.332546
Cry2	8.60844	22.6235	0.65309	1.08175	0.867421
Csf1r	11.9763	4.39617	3.45293	2.9209	3.18691
Csf2ra	5.22296	11.5221	0.315288	0.283431	0.299359
Ctsh	18.8361	23.6036	2.05131	1.92457	1.98794
Cx3cr1	1.87166	0.460964	1.58686	1.32041	1.45363
Cxcl16	11.2569	15.5269	0.446449	1.71527	1.08086
Cysltr2	1.93203	0.120893	0.380111	0.272566	0.326338
Dab2	17.9498	36.3088	1.09795	1.19477	1.14636
Dapk1	8.94202	22.1749	0.397612	0.402022	0.399817
Ddr1	40.5169	23.2612	0.282857	0.245389	0.264123
Ddr2	27.0955	33.2157	0.343652	0.363234	0.353443
Dlg4	15.9468	25.108	0.427443	0.545036	0.486239
Dmbt1	17.3643	1.08995	3.87515	0.471333	2.17324
Ebi3	1.26335	0.285419	3.28065	1.11424	2.19745
Ednra	4.22727	11.3482	0.171994	0.869953	0.520973
Ednrb	12.5893	2.61938	0.757276	0.613501	0.685388
Efemp1	62.7441	13.9602	9.44085	2.49806	5.96946
Efemp2	62.2623	120.774	0.501221	0.935066	0.718143
Egfr	9.89541	26.3594	0.723293	1.17527	0.949281
Eltd1	4.51741	0.311276	4.10816	0.466672	2.28742
Emr1	4.8479	0.958895	3.53374	1.4505	2.49212
Eng	55.8214	154.294	0.594661	1.27147	0.933067
Enpp1	13.1415	65.4232	0.396967	1.12142	0.759192
Enpp2	6.1058	27.3647	1.64165	1.4833	1.56247
Enpp3	2.59394	6.30529	0.583971	2.26208	1.42303
Epha2	2.14218	0.806323	0.924135	0.364421	0.644278
Epha3	1.92181	19.8517	0.960037	18.0967	9.52838
Epha4	3.40408	4.32405	0.118708	0.176857	0.147782
Epha7	4.38672	1.23194	0.434075	0.026594	0.230334
Ephb2	3.80884	4.98327	0.182368	0.7007	0.441534
Ephb3	3.51665	5.06848	0.128323	0.293929	0.211126
Ephb4	13.5518	19.7587	0.371115	0.475081	0.423098
Ephb6	5.09703	3.15179	1.20805	0.384216	0.796131
Epor	3.42246	29.6734	23.7528	65.8406	44.7967
Erbb2	3.79789	4.85773	0.396912	0.437516	0.417214
Erbb3	5.90538	0.928278	2.14708	0.406496	1.27679
Ereg	1.48484	0.328868	0.823439	0.0671704	0.445304
Esrra	34.2121	24.2074	0.507163	0.563652	0.535408
F2r	32.5907	250.727	0.384843	5.57958	2.98221
F2rl1	2.83982	12.2995	13.7854	27.0027	20.394
Fas	5.46128	4.58922	0.896115	0.911532	0.903823
Fbxw7	5.10065	5.85165	0.55682	0.516135	0.536478
Fcer1g	14.1091	3.10064	2.34299	1.40192	1.87246
Fcgr1	1.01186	0.195311	2.84538	2.09592	2.47065
Fcgr3	9.3757	1.2411	3.96626	1.64325	2.80475
Fcgrt	101.615	178.424	0.823731	1.43069	1.12721
Ffar3	1.44688	0.450458	4.04791	0.692173	2.37004
Fgfr1	59.842	247.619	0.637475	0.958796	0.798136
Fgfr2	28.4292	3.41554	0.233905	0.0596584	0.146782
Fgfrl1	9.82965	6.65879	0.417835	0.252881	0.335358
Flt1	5.4866	2.88835	4.69292	5.29825	4.99559
Flt4	2.96167	1.33082	1.42035	0.511063	0.965705
Fnta	42.1519	30.037	0.588208	0.461536	0.524872
Folr1	3.89283	8.28057	6.82543	20.5846	13.705
Frzb	6.41054	15.4052	2.63702	0.639454	1.63824
Fzd1	18.7556	67.6394	0.710486	1.23468	0.972584
Fzd2	27.6508	18.4609	0.490124	0.352221	0.421173
Fzd4	3.51759	4.082	0.7198	0.372822	0.546311
Fzd5	3.99331	5.42425	0.450549	0.290631	0.37059
Fzd6	4.91524	1.52955	0.357323	0.214395	0.285859
Fzd7	14.9696	29.7367	0.331751	0.970522	0.651137
Gabbr1	24.7631	28.7178	0.448528	0.496199	0.472364
Gabra3	1.63739	0.133133	6.54863	0.0540237	3.30133
Gabrb3	2.03512	0.348841	3.0085	0.369615	1.68906
Galr2	64.4249	1.77343	0.828651	0.0979972	0.463324
Gas6	192.762	206.594	0.819432	0.858393	0.838912
Gcgr	2.28242	0.115141	2.97036	0.322266	1.64631
Gfra1	24.7311	6.65122	1.55762	1.46569	1.51166
Gfra2	17.9559	18.6933	1.37539	1.00138	1.18839
Gfra4	24.3355	2.17069	0.464111	0.0582483	0.26118
Ghr	28.7607	40.518	0.338362	0.99773	0.668046
Glp2r	2.28465	0.653151	0.232636	0.0284929	0.130564
Gnb2l1	379.084	393.481	0.597546	0.752205	0.674875
Gosr1	8.20638	9.93039	0.383463	0.470559	0.427011
Gpr124	33.1138	90.7772	0.199686	1.14716	0.673421
Gpr125	11.525	8.81256	0.393613	0.340631	0.367122
Gpr126	10.7272	0.542691	1.22542	0.137187	0.681305
Gpr133	34.306	3.88651	0.0743479	0.0105715	0.0424597
Gpr146	5.77585	2.19905	0.696673	0.429501	0.563087
Gpr153	11.0213	58.4829	1.95646	4.12781	3.04213
Gpr162	7.86429	4.95062	0.208615	0.221915	0.215265
Gpr173	1.86753	2.40323	0.387194	0.420819	0.404006
Gpr19	3.94247	2.23949	0.55646	0.520785	0.538622
Gpr20	44.5819	7.13095	0.077429	0.0599389	0.068684
Gpr22	2.66874	2.32251	2.47744	1.69898	2.08821
Gpr37	1.19808	0.122033	2.47548	0.0640102	1.26975
Gpr37l1	27.6018	3.06107	5.60843	0.594043	3.10124
Gpr4	3.2965	3.65237	0.491882	0.953254	0.722568
Gpr56	12.7337	1.22268	5.26161	0.650248	2.95593
Gpr65	1.00819	0.110836	5.1887	0	2.59435
Gpr81	1.22123	6.99438	0.709789	0.989375	0.849582
Gpr85	10.0414	0.436499	0.613346	0.0507323	0.332039
Gprc5a	3.29378	9.81126	3.53011	4.49944	4.01477
Gprc5b	6.39222	9.69145	0.814042	0.884876	0.849459
Grem1	90.9706	2.14991	0.445915	0.0412296	0.243572
Gria1	2.50008	0.15968	0.132996	0.147608	0.140302
Grik1	1.61823	0.186628	1.8971	0.20543	1.05126
Grik3	2.99152	0.298302	6.52778	0.389377	3.45858
Grik4	3.0278	5.75305	0.391339	2.62104	1.50619
Grik5	14.0018	17.8746	0.475863	0.462273	0.469068
Grin1	3.84494	0.848053	2.18382	0.360702	1.27226
Grm7	1.59147	7.88731	2.07047	8.58791	5.32919
Gsg1l	1.70525	0.202955	2.38412	0.0830364	1.23358
Hcrtr1	4.38664	0.699604	1.12686	0.0731239	0.599991
Hdac6	3.82231	5.80293	0.273444	0.381091	0.327267
Hnf4a	2.62567	0.148376	6.74689	0.603423	3.67516
Hpgd	47.4477	36.6682	0.345483	0.139959	0.242721
Htr2a	1.72762	1.39951	5.38982	5.33553	5.36268
Htr2b	29.388	1.73722	0.506209	0.027883	0.267046
Htr3a	26.5196	2.10117	3.66727	0.338125	2.0027
Htr3b	3.93241	0.311249	3.3688	0.456061	1.91243
Hyal1	4.81571	13.4859	0.533457	1.11569	0.824571
Hyal2	7.56836	9.17887	0.643792	0.722874	0.683333
Ifnar1	9.19547	16.6404	0.45252	0.635097	0.543808
Ifnar2	30.7849	41.5513	1.25759	1.21782	1.2377
Igf1r	6.71077	4.4829	0.258272	0.196791	0.227531
Igf2	10.4652	19.7078	0.390708	0.592112	0.49141
Igf2r	19.8066	39.5995	0.25749	0.51271	0.3851
Il10rb	13.5397	10.8123	0.839873	0.721687	0.78078
Il11ra1	81.2464	68.4013	0.774873	0.809988	0.79243
Il13ra1	25.1153	3.97289	0.420944	0.0850984	0.253021
Il17rc	14.5436	16.8862	0.486366	0.50931	0.497838
Il1r1	4.27301	15.0126	0.438529	1.40077	0.919652
Il1rap	3.76163	4.10793	0.456811	0.288401	0.372606
Il2rg	1.89922	0.405022	2.8667	0.846024	1.85636
Il3ra	4.34697	9.78231	0.417724	0.597827	0.507775
Il4ra	33.0636	6.50247	0.62585	0.300615	0.463232
Il6ra	6.07568	5.70372	1.10673	0.63352	0.870123
Il6st	74.7334	58.3341	0.524986	0.339121	0.432053
Inpp5k	13.3657	13.4681	0.501975	0.510705	0.50634
Insr	7.17824	9.00222	0.262074	0.321097	0.291585
Itgb1	403.988	378.311	0.477983	0.348861	0.413422
Itgb3	10.9133	19.9424	0.304671	0.408857	0.356764
Itgb4	4.66329	0.486094	3.63222	0.427017	2.02962
Itgb5	70.6181	159.006	0.988013	1.52351	1.25576
Jmjd6	13.7806	18.4999	0.462755	0.65586	0.559307
Kdr	4.65901	0.803418	4.63116	0.963999	2.79758
Kit	36.6964	8.03449	0.0777684	0.0100891	0.0439287
Krt17	7.19901	4.24447	0.178196	0.0438822	0.111039
Lag3	2.62063	11.0444	1.49241	3.36349	2.42795
Ldlr	11.3491	29.2047	0.350798	0.487649	0.419224
Lgals3bp	189.671	845.636	2.88353	5.23485	4.05919
Lgr4	10.9809	10.8232	0.396959	0.257599	0.327279
Lnpep	8.27798	14.1311	0.28146	0.39162	0.33654
Loxl3	3.87324	7.59533	0.382799	0.501299	0.442049
Loxl4	1.48897	1.1047	0.188679	0.105514	0.147097
Lpar1	27.876	71.7757	2.87817	3.09188	2.98503
Lpar6	4.20994	5.29305	0.67137	0.793962	0.732666
Lphn1	11.9829	35.9419	0.125722	0.345124	0.235423
Lphn2	8.20395	7.6321	0.222269	0.283782	0.253025
Lrp10	44.0343	78.6773	0.446236	0.717128	0.581682
Lrp5	12.497	52.5595	0.794172	1.4068	1.10048
Lrp6	3.68391	17.0665	0.217022	0.592979	0.405001
Lsr	8.47685	0.5422	9.57248	0.663379	5.11793
Ly96	2.94291	2.79226	0.776967	0.6935	0.735234
Lyve1	7.02304	2.7673	0.893034	0.484384	0.688709
Mapk8ip2	13.2877	2.59876	2.84879	0.562413	1.7056
Mchr1	3.20086	3.1596	1.2072	1.00071	1.10396
Med1	4.08134	6.3172	0.235123	0.372829	0.303976
Med12	6.85637	15.6045	0.182843	0.436122	0.309483
Med13	3.71454	9.50875	0.224743	0.427234	0.325988
Med14	4.49809	7.5702	0.332503	0.532531	0.432517
Med16	15.7345	16.4906	0.563733	0.545944	0.554839
Med17	8.32837	11.1334	0.400674	0.531058	0.465866
Med24	12.6317	12.9957	0.412855	0.451621	0.432238
Med30	15.2317	13.5638	0.543789	0.57684	0.560315
Med4	10.5887	8.18604	0.510897	0.407904	0.4594
Megf8	16.9625	26.5388	0.40815	0.436717	0.422433
Met	3.35579	0.245689	1.07016	0.0559431	0.563053
Mink1	15.7246	25.56	0.218809	0.473832	0.346321
Mrc1	3.46555	0.881552	2.30268	1.63178	1.96723
Mrgpre	1.35274	0.103299	0.957784	0.027648	0.492716
Mrgprf	28.9949	11.0915	0.500356	0.107049	0.303702
Mst1r	9.3763	21.1934	0.329484	1.00113	0.665306
Ncoa2	5.38452	7.01053	0.322804	0.41327	0.368037
Neo1	10.618	11.4196	0.398953	0.246366	0.32266
Neurl1a	7.978	2.32565	0.462622	0.280395	0.371508
Ngfr	20.4167	1.66411	3.55358	0.390555	1.97207
Nlgn2	14.6754	45.9155	0.253772	0.595045	0.424408
Nmur1	1.51795	0.106359	1.01484	0.43535	0.725093
Notch1	4.18828	9.86987	1.912	3.433	2.6725
Npc1	8.831	18.8611	0.521915	0.951755	0.736835
Npr1	11.4637	6.7319	0.645667	0.608313	0.62699
Npr2	22.2681	45.8647	0.449256	0.648322	0.548789
Nptxr	7.07322	2.75295	1.35205	0.322176	0.837113
Npy1r	2.2398	0.284824	3.15409	0.124586	1.63934
Nr1d1	87.1227	179.046	0.5716	0.796232	0.683916
Nr1d2	22.4885	32.7046	0.368414	0.420628	0.394521
Nr1h2	56.0998	55.0883	0.515345	0.545956	0.53065
Nr1h3	5.84745	40.9045	2.53194	4.67329	3.60261
Nr2c1	3.83333	3.5745	0.410814	0.427781	0.419297
Nr2c2	4.23493	6.64829	0.367694	0.509316	0.438505
Nr2f2	9.76711	15.6647	0.552503	1.15311	0.852804
Nr2f6	31.9931	34.2164	0.670529	0.640404	0.655467
Nr3c1	13.6328	21.0738	0.329752	0.474604	0.402178
Nr3c2	2.4632	1.38601	0.773811	0.399457	0.586634
Nr4a1	19.6822	38.4149	0.0755652	0.268795	0.17218
Nr4a3	2.24279	7.1851	0.342618	1.19953	0.771073
Nrp1	21.7371	58.2467	0.434565	0.798465	0.616515
Nrp2	49.6058	110.129	0.235109	0.676013	0.455561
Ntsr1	8.95241	30.8698	4.32223	1.36238	2.8423
Ogfr	12.1308	14.1784	0.533311	0.57859	0.55595
Ogfrl1	7.14706	2.26907	0.534278	0.118545	0.326411
Olfr56	6.2635	2.42543	0.903436	0.562709	0.733072
Oprd1	2.87747	0.0516015	3.41884	0.0817686	1.75031
Oprk1	2.41543	0.196557	1.97581	0.191532	1.08367
Oprl1	2.30925	0.247067	2.98368	0.293263	1.63847
Osmr	5.07922	21.6362	1.19982	2.00375	1.60179
P2rx2	12.6716	1.46972	3.60689	0.404151	2.00552
P2rx4	9.65701	18.3366	0.442778	0.456932	0.449855
P2rx6	7.29491	6.03595	1.08823	0.543462	0.815848
P2rx7	4.51176	5.07844	0.621285	0.455286	0.538285
P2ry1	7.09229	110.588	4.37367	9.07919	6.72643
P2ry14	8.64153	15.6855	1.77423	0.618853	1.19654
P2ry6	4.49349	0.594324	4.44047	0.525925	2.4832
Paqr4	12.2986	18.688	0.72939	0.869508	0.799449
Paqr6	7.01501	1.52421	1.71929	0.291429	1.00536
Paqr7	12.0834	11.9114	0.366308	0.544105	0.455207
Paqr8	4.04811	0.660993	0.346374	0.0550567	0.200715
Pcsk9	3.78682	13.8474	0.924459	2.71048	1.81747
Pdgfra	34.0308	229.853	3.9451	5.20172	4.57341
Pdgfrb	11.2063	45.6035	0.534936	1.26971	0.902322
Pglyrp1	4.44733	0.616378	5.34953	0.532516	2.94102
Pla2r1	3.95365	6.51741	0.368276	0.545365	0.456821
Plau	2.28354	1.74854	0.437695	0.313843	0.375769
Plaur	2.88355	6.83413	0.716664	0.898049	0.807356
Plxdc1	3.36919	0.791198	3.15547	0.668659	1.91206
Plxdc2	2.78358	4.90679	0.667901	2.64588	1.65689
Plxna1	8.83104	16.2939	0.235929	0.335127	0.285528
Plxna4	3.03445	0.293362	2.49912	0.120311	1.30971
Plxnb1	8.64386	2.12797	1.92994	0.384724	1.15733
Plxnb2	34.0238	49.5364	0.431652	0.617565	0.524608
Plxnb3	2.44357	0.422567	2.19293	0.440592	1.31676
Plxnd1	5.64643	12.6002	0.608499	0.275787	0.442143
Ppard	9.90107	14.3325	0.428484	0.543862	0.486173
Pparg	3.04628	41.3862	10.7496	76.0882	43.4189
Ppargc1a	2.29911	1.52731	0.0774344	0.271665	0.17455
Ppp2ca	99.5647	70.1382	0.533512	0.377771	0.455642
Ppp2r5b	24.4256	12.5002	0.566184	0.352488	0.459336
Prkce	8.21386	3.70516	0.497505	0.347301	0.422403
Prss12	4.36606	0.294613	8.11502	0.568139	4.34158
Psen1	17.6892	22.7631	0.641417	0.605559	0.623488
Psen2	9.25222	10.0273	0.746852	0.690559	0.718706
Ptch1	5.92514	11.2739	0.238888	0.622856	0.430872
Ptger2	5.30583	1.51292	0.628071	0.133756	0.380914
Ptger3	12.7047	9.99098	0.439325	0.111813	0.275569
Ptger4	4.14081	10.7656	1.09671	2.32621	1.71146
Ptgir	4.94317	17.3224	1.18536	5.40089	3.29312
Pth1r	22.0415	52.1557	0.402745	1.27012	0.836433
Pttg1ip	80.0038	120.175	0.499115	0.633133	0.566124
Pvr	4.90855	7.12695	0.398309	0.571825	0.485067
Pvrl1	1.52941	2.54649	0.59305	0.453724	0.523387
Ramp1	95.9838	137.894	2.50802	4.01925	3.26364
Ramp2	14.66	35.6145	2.59238	6.04245	4.31742
Ramp3	7.30035	4.49156	0.164434	0.189504	0.176969
Rara	7.66025	18.4753	0.439281	1.00554	0.722409
Rarb	5.26557	3.11186	0.880072	0.605761	0.742917
Rarg	10.6942	21.5573	0.685064	0.880575	0.78282
Rgma	59.7365	62.7657	0.414702	0.4891	0.451901
Robo2	9.99974	68.9866	4.79502	3.33199	4.06351
Robo4	7.25379	0.896944	3.4446	0.896748	2.17068
Rorc	4.04311	0.175048	2.85991	0.215307	1.53761
Rpsa	566.139	523.331	0.700922	0.885949	0.793435
Rtn4rl1	8.17043	13.9377	0.686283	2.8123	1.74929
Rtn4rl2	1.61098	5.47081	3.84662	54.3073	29.077
Rxra	14.4119	23.6709	0.546331	0.614036	0.580184
Rxrb	21.5963	20.785	0.494353	0.495906	0.495129
Ryk	59.5484	54.1014	0.491374	0.525713	0.508543
S1pr1	9.89278	0.850133	5.91749	0.395205	3.15635
S1pr2	7.56323	37.2978	0.824779	1.61575	1.22026
S1pr3	35.517	115.355	0.813667	4.94442	2.87905
Scarb1	18.3298	6.56047	0.960452	0.568674	0.764563
Scarb2	45.3925	106.195	0.221529	0.506756	0.364143
Scarf2	46.4272	138.295	0.301349	0.871288	0.586319
Sctr	2.36997	0.0812169	0.0230094	0.119313	0.0711614
Sdc4	53.156	29.0287	0.548182	0.218117	0.383149
Sema3a	2.33725	1.27625	0.398595	0.066531	0.232563
Sema3b	21.8476	2.9422	2.09491	0.165364	1.13014
Sema3c	16.9618	4.36028	0.775897	0.0928635	0.43438
Sema3d	2.00124	1.7911	1.58724	0.166631	0.876937
Sema3e	1.81209	0.256056	2.40446	0.0638146	1.23414
Sema3f	4.74276	1.91496	0.581685	0.335323	0.458504
Sema4a	3.63664	0.649056	1.89713	0.41198	1.15456
Sema4b	6.30059	3.88526	0.411464	0.325252	0.368358
Sema4c	7.45423	13.2332	0.41769	0.473352	0.445521
Sema4d	5.0285	0.616854	1.87204	0.212507	1.04227
Sema4f	1.14734	0.160172	1.8107	0.188084	0.99939
Sema5a	5.28282	32.1567	0.260262	2.08419	1.17223
Sema6a	3.52011	5.95396	0.157118	0.280759	0.218939
Sema6b	3.09718	3.45472	1.67181	0.962453	1.31713
Sema6c	5.30149	6.95745	0.236381	0.711533	0.473957
Sema6d	7.34601	11.9374	0.125832	1.25333	0.689582
Sema7a	5.24069	0.506784	4.93113	0.551747	2.74144
Serpine1	3.86427	15.6685	0.818546	2.62063	1.71959
Sfrp1	42.7998	321.272	0.507852	8.66956	4.5887
Sfrp2	5.48698	0.841931	4.02844	0.0147759	2.02161
Sfrp5	5.77721	1.27491	3.79052	0.653036	2.22178
Shank3	2.27397	1.74339	1.494	0.611299	1.05265
Sigmar1	22.2802	21.4552	0.497029	0.534899	0.515964
Siva1	27.0943	26.2086	0.654047	0.799154	0.726601
Slamf9	2.72041	0.45483	2.13705	3.45828	2.79766
Slc22a17	42.421	61.8365	0.579235	0.897861	0.738548
Smo	27.7749	34.3313	0.417501	0.48658	0.452041
Sort1	19.0803	2.85966	0.440532	0.0568816	0.248707
Sra1	25.5337	31.0123	0.753802	0.787438	0.77062
Sstr1	3.57356	0.322207	3.95189	0.200044	2.07597
Stab1	9.66379	2.93671	2.10417	0.930357	1.51726
Stx12	21.6965	26.1074	0.471168	0.543833	0.507501
Stx16	9.02548	12.7767	0.208572	0.380852	0.294712
Stx17	5.57503	6.1004	0.33615	0.407971	0.37206
Stx18	7.58262	9.86261	0.525682	0.627254	0.576468
Stx1a	7.4311	6.87149	0.416446	0.519643	0.468044
Stx2	11.217	9.5237	0.588864	0.422914	0.505889
Stx3	5.43005	2.56453	1.59147	0.672729	1.1321
Stx4a	48.1086	64.186	0.523978	0.731455	0.627716
Stx5a	23.9199	45.7919	0.413818	0.708622	0.56122
Stx6	12.9076	15.0229	0.448134	0.51662	0.482377
Stx7	35.4602	19.1414	0.611742	0.402064	0.506903
Stx8	39.1699	25.2501	0.784467	0.505807	0.645137
Susd2	31.5893	14.3671	0.365951	0.106693	0.236322
Sv2a	11.6632	1.7637	0.324237	0.132162	0.228199
Tacr1	2.83874	0.515299	0.105256	0.0439793	0.0746178
Tacr2	5.16179	0.88617	0.975522	0.0635112	0.519517
Tacr3	3.52749	0.367144	5.92407	0.257303	3.09069
Tbxa2r	12.4764	1.08869	0.477765	0.0427169	0.260241
Tek	3.47075	2.64944	3.79111	4.53729	4.1642
Tfrc	4.27318	3.31862	0.207914	0.279232	0.243573
Tgfbr1	9.80615	12.6138	0.360102	0.378884	0.369493
Tgfbr2	32.1864	58.2865	0.614805	0.736605	0.675705
Tgfbr3	24.3715	28.7729	0.549953	0.784219	0.667086
Thbd	23.7858	106.996	0.950212	4.07897	2.51459
Thra	79.0615	79.8611	0.57966	0.511813	0.545737
Thrap3	24.4894	34.6089	0.362901	0.480259	0.42158
Tinagl1	98.3818	18.3233	0.405332	0.0323656	0.218849
Tlr2	3.10962	1.20258	0.775325	0.109258	0.442292
Tlr3	2.99785	3.09597	0.451105	0.733803	0.592454
Tlr4	2.0073	3.64511	0.473941	0.480267	0.477104
Tm2d1	25.6213	23.9095	0.510384	0.532991	0.521687
Tmprss5	16.1779	2.44399	3.79068	0.395567	2.09313
Tnfrsf11a	2.57905	0.431396	0.440818	0.0325624	0.23669
Tnfrsf1a	76.3982	131.701	0.565382	0.888706	0.727044
Tnfrsf1b	6.17088	5.41775	2.58278	1.91634	2.24956
Trem2	1.41082	0.278943	3.39649	3.62659	3.51154
Trim12c	4.56324	6.5302	0.431065	0.501808	0.466436
Tspan12	17.6677	2.04228	0.146042	0.0725287	0.109285
Tspo	113.026	89.8135	0.847015	0.788536	0.817776
Tub	4.45268	0.280291	3.41717	0.272506	1.84484
Ube2i	49.0439	55.5711	0.508349	0.508114	0.508232
Unc13b	4.59562	1.17525	0.224303	0.0832292	0.153766
Unc5a	8.32443	13.3187	0.665194	3.10935	1.88727
Unc5b	2.15151	4.51247	1.50732	0.806745	1.15703
Vegfa	6.03527	9.22941	0.0933633	0.415624	0.254493
Vipr2	1.67956	4.28221	0.612266	0.817253	0.71476
Vmn2r29	1.49882	2.04203	0.608476	0.7341	0.671288
Vti1a	4.86877	4.54059	0.495448	0.474438	0.484943
Vtn	8.76869	1.04276	4.81449	0.833871	2.82418
Xpo7	7.32217	10.808	0.387407	0.539834	0.463621
Xpr1	6.20551	6.40029	0.251111	0.321037	0.286074
Ykt6	21.9675	29.4781	0.459089	0.587361	0.523225
