# Supplementary material for: Transcriptome analysis of PDGFRα+ cells identifies T-type Ca2+ channel CACNA1G as a new pathological marker for PDGFRα+ cell hyperplasia
Source: PLoS One. 2017 Aug 14;12(8):e0182265. doi: 10.1371/journal.pone.0182265 (PMC5555714; doi:10.1371/journal.pone.0182265)
Supplement: S8 Table — (XLSX) [file pone.0182265.s016.xlsx]

## Sheet: epigenetic enzymes
S8 Table. List of epigenetic enzymes and regulators expressed in jejunal and colonic PDGFRα+ cells.
Gene		Expression (FPKM)		Specificity [PaC/{SMC+ICC}]
Fuction	ID	JPαC	CPαC	JPαC	CPαC	PαC
DNA methyation	Dnmt1	6.57271	13.0994	0.311007	0.465629	0.388318
	Dnmt3a	3.74241	7.84032	0.16363	0.19346	0.178545
DNA demethyation	Tet1	0.425708	1.81465	0.0797262	0.297713	0.188719
	Tet2	2.05807	7.11993	0.0860151	0.383724	0.23487
	Tet3	1.0294	3.20521	0.164963	0.388749	0.276856
	Alkbh1	2.16522	3.46333	0.35279	0.571872	0.462331
Methyl-CpG binding	Lrwd1	7.09629	5.22939	0.466849	0.380886	0.423868
	Mbd1	9.99388	14.9704	0.341452	0.520964	0.431208
	Mbd2	34.2332	32.3481	0.502419	0.435013	0.468716
	Mbd3	46.9919	47.5753	0.611499	0.62654	0.61902
	Mbd4	0.823532	1.3896	0.326269	0.289436	0.307852
	Mbd5	2.7611	4.22736	0.311356	0.427576	0.369466
	Mbd6	11.2882	33.3505	0.262457	0.606	0.434229
	Mecp2	5.63709	10.587	0.324559	0.536667	0.430613
	Uhrf1	0.716355	0.740068	0.162904	0.130174	0.146539
Histone acetylation	Atf2	10.8844	12.8668	0.416873	0.444652	0.430762
	Cdyl	2.87804	4.5329	0.361783	0.528268	0.445026
	Clock	3.29257	5.76008	0.239216	0.405563	0.32239
	Crebbp	2.38693	7.83069	0.143187	0.382683	0.262935
	Csrp2bp	9.2467	11.3281	0.484148	0.615565	0.549856
	Elp3	13.527	15.5168	0.477969	0.583169	0.530569
	Elp4	4.6734	4.07498	0.364512	0.360319	0.362415
	Ep300	9.49348	14.0614	0.324196	0.427719	0.375957
	Epc1	12.8614	12.8614	0.439295	0.439295	0.439295
	Gtf3c4	2.44272	3.6831	0.25359	0.22507	0.23933
	Hat1	8.06134	5.85657	0.478074	0.363426	0.42075
	Hcfc1	19.9687	25.3137	0.290979	0.391736	0.341357
	Ing3	4.02797	4.24593	0.433779	0.440085	0.436932
	Kat2a	10.4102	13.8791	0.401383	0.521942	0.461662
	Kat2b	18.0167	13.1559	0.332245	0.257557	0.294901
	Kat5	15.2472	14.3666	0.549402	0.481536	0.515469
	Mcrs1	18.0356	20.6029	0.51024	0.613563	0.561901
	Med24	12.6317	12.9957	0.412855	0.451621	0.432238
	Mettl8	2.65118	1.97785	0.355289	0.309054	0.332172
	Mgea5	21.0744	21.0641	0.320876	0.349041	0.334959
	Ncoa1	4.48078	9.31419	0.26391	0.439715	0.351813
	Ncoa2	5.38452	7.01053	0.322804	0.41327	0.368037
	Ncoa3	4.466	14.9658	0.358706	0.794597	0.576651
	Ogt	13.3554	35.0422	0.179913	0.479313	0.329613
	Phf20	5.20303	6.11636	0.384061	0.418866	0.401463
	Sap130	6.80819	10.7298	0.273388	0.439962	0.356675
	Supt7l	6.50116	5.29858	0.389465	0.30988	0.349673
	Tada1	7.50718	8.38711	0.492603	0.748345	0.620474
	Tada2a	4.19399	6.07286	0.32623	0.473631	0.399931
	Tada3	12.4823	12.1114	0.536735	0.43327	0.485003
	Taf1	4.43437	9.21105	0.243757	0.427944	0.335851
	Taf5	1.7276	1.96979	0.429315	0.496746	0.463031
	Taf5l	6.0912	7.32639	0.411694	0.492019	0.451856
	Taf6l	3.55722	3.19699	0.562154	0.450149	0.506152
	Taf9	37.0932	24.8135	0.537423	0.440064	0.488743
	Taf10	38.3738	22.1121	1.18295	0.72322	0.953086
	Taf12	4.37977	3.64368	0.590328	0.454506	0.522417
	Usp22	14.6602	12.9902	0.591724	0.526599	0.559162
	Wdr5	10.9469	10.9469	0.504545	0.504545	0.504545
Histone deacetylation	Atxn3	2.40294	2.89901	0.284628	0.352559	0.318593
	Hdac1	31.5105	33.7333	0.512934	0.473325	0.49313
	Hdac2	27.4153	23.5153	0.426427	0.348778	0.387602
	Hdac3	18.3972	30.6446	0.385146	0.578931	0.482039
	Hdac4	3.23114	4.61236	0.376935	0.48876	0.432847
	Hdac5	42.955	37.8619	0.473382	0.444564	0.458973
	Hdac6	3.82231	5.80293	0.273444	0.381091	0.327267
	Hdac7	11.6649	22.158	0.310729	0.593236	0.451982
	Hdac8	4.66995	3.62569	0.49022	0.413672	0.451946
	Hdac10	3.68383	6.26187	0.448348	0.797079	0.622714
	Hdac11	12.4836	12.4836	0.539606	0.539606	0.539606
	Mta2	20.1766	29.3713	0.428193	0.573788	0.50099
	Nacc2	21.4164	6.37285	0.33353	0.119138	0.226334
	Sirt1	4.23602	6.39142	0.366744	0.528869	0.447806
	Sirt3	13.1926	9.46463	0.371861	0.5394	0.45563
	Suds3	26.7622	26.3277	0.593599	0.706756	0.650177
Histone methyation	Ash2l	11.1509	9.97728	0.437546	0.410176	0.423861
	Carm1	15.5212	21.7354	0.357852	0.534254	0.446053
	Cxxc1	20.5166	25.6029	0.397656	0.494334	0.445995
	Dot1l	4.99968	9.99993	0.23433	0.493708	0.364019
	Eed	8.88556	12.8837	0.42777	0.588288	0.508029
	Ehmt1	4.86971	7.5381	0.260644	0.40766	0.334152
	Ehmt2	25.2173	46.5231	0.376416	0.701625	0.539021
	Ezh1	9.55496	9.81838	0.538551	0.599839	0.569195
	Ezh2	1.878	3.09247	0.189253	0.305011	0.247132
	Nsd1	3.95408	8.6887	0.257097	0.448682	0.35289
	Prmt1	43.0265	38.7955	0.430911	0.432091	0.431501
	Prmt2	23.1373	14.048	0.688741	0.33409	0.511416
	Prmt6	1.99908	2.84227	0.37041	0.506673	0.438542
	Prmt7	5.46466	2.52342	0.357337	0.311002	0.334169
	Rbbp5	4.18515	4.99496	0.417964	0.471307	0.444635
	Setd1a	5.65889	14.5071	0.240492	0.5148	0.377646
	Setd3	45.1296	28.021	0.615399	0.349146	0.482272
	Smyd2	23.4718	18.3612	0.491056	0.31482	0.402938
	Suv39h1	3.19009	2.49748	0.503321	0.36636	0.43484
	Suv420h1	7.21214	14.0279	0.285105	0.516878	0.400991
	Suv420h2	10.5303	39.39	0.14269	0.704957	0.423823
	Suz12	8.91342	9.66119	0.292565	0.300399	0.296482
	Wdr5	8.11069	10.9469	0.4056	0.504545	0.455072
	Wdr82	25.4233	27.0354	0.402992	0.414972	0.408982
Histone demethyation	Jarid2	4.02706	6.1275	0.234835	0.299607	0.267221
	Jmjd6	18.4999	18.4999	0.65586	0.65586	0.65586
	Kdm1a	12.6626	15.1859	0.449231	0.468269	0.45875
	Kdm1b	15.0274	4.00242	0.72774	0.153171	0.440455
	Kdm2a	9.39677	16.3147	0.350257	0.528975	0.439616
	Kdm2b	7.13369	5.95853	0.330853	0.312647	0.32175
	Kdm4a	8.84297	13.7834	0.297863	0.416546	0.357205
	Kdm4c	3.61481	4.63363	0.316995	0.383503	0.350249
	Kdm5b	6.59274	12.4804	0.331673	0.461845	0.396759
	Kdm5c	10.25	10.25	0.44267	0.44267	0.44267
	Kdm5d	0.666538	1.78187	0.142517	0.307853	0.225185
	Kdm6a	4.18925	7.46663	0.301304	0.434639	0.367972
	Phf2	11.5849	15.9419	0.401039	0.517189	0.459114
	Phf8	3.64181	5.96884	0.298785	0.398729	0.348757
	2410016O06Rik	3.18712	2.46316	0.752613	0.490415	0.621514
