# Supplementary material for: Transcriptome analysis of PDGFRα+ cells identifies T-type Ca2+ channel CACNA1G as a new pathological marker for PDGFRα+ cell hyperplasia
Source: PLoS One. 2017 Aug 14;12(8):e0182265. doi: 10.1371/journal.pone.0182265 (PMC5555714; doi:10.1371/journal.pone.0182265)
Supplement: S9 Table — (XLSX) [file pone.0182265.s017.xlsx]

## Sheet: Protein kinase
S9 Table. List of protein kinases expressed in jejunal and colonic PDGFRα+ cells.
Gene	Expression (FPKM)		Specificity [PaC/{SMC+ICC}]
ID	JPαC	CPαC	JPαC	CPαC	PαC
Mylk	2069.52	81.0862	0.571447	0.0359211	0.303684
Dmpk	772.378	74.2919	0.597389	0.069928	0.333658
Ilk	147.331	142.366	0.339453	0.291554	0.315504
Mapk3	119.788	113.92	0.776665	0.822975	0.79982
Pink1	113.374	72.5636	1.01093	0.668669	0.839799
Csnk1a1	77.4386	82.6851	0.40243	0.404928	0.403679
Akt1	76.613	97.1209	0.363868	0.573424	0.468646
Map2k2	74.8547	49.0223	0.728775	0.536598	0.632686
Csnk1g2	66.3338	119.306	0.662607	1.00297	0.832787
Prkacb	65.3868	26.4938	0.436124	0.191007	0.313565
Fgfr1	59.842	247.619	0.637475	0.958796	0.798136
Ryk	59.5484	54.1014	0.491374	0.525713	0.508543
Speg	54.2245	17.4938	0.371069	0.130445	0.250757
Nrbp2	48.7795	21.7383	0.210646	0.132268	0.171457
Pkdcc	46.3436	21.7892	0.464945	0.699701	0.582323
Prkag2	44.4338	11.1297	0.530136	0.175907	0.353022
Prkaca	43.5933	35.1089	0.53539	0.446791	0.49109
Gsk3a	43.1746	40.7495	0.475356	0.454687	0.465021
Cdk4	43.0352	52.1722	0.537746	0.569376	0.553561
Map2k1	42.9709	33.3554	0.625654	0.344155	0.484904
Cdc42bpb	42.4703	41.9704	0.334614	0.354423	0.344518
Mapkapk2	42.0509	40.2525	0.416753	0.36474	0.390746
Axl	41.0645	104.153	0.333271	0.690878	0.512075
Akt2	40.9456	52.2408	0.576919	0.666731	0.621825
Trim28	40.8727	48.2164	0.346572	0.38238	0.364476
Ddr1	40.5169	23.2612	0.282857	0.245389	0.264123
Fastk	40.1521	36.8654	0.397056	0.547082	0.472069
Stk25	37.7662	63.0994	0.504042	0.785483	0.644763
Wnk1	36.7182	38.7144	0.361507	0.328838	0.345173
Kit	36.6964	8.03449	0.0777684	0.0100891	0.0439287
Nrbp1	36.4667	40.1293	0.551786	0.549641	0.550714
Camk1	36.4559	33.7695	0.624369	0.572949	0.598659
Araf	35.5883	43.3552	0.410193	0.480147	0.44517
Nek9	35.3913	24.8799	0.445411	0.323815	0.384613
Nek7	34.3503	17.6794	0.671066	0.343621	0.507344
Clk1	34.0476	71.1358	0.202392	0.414852	0.308622
Pdgfra	34.0308	229.853	3.9451	5.20172	4.57341
Pnck	33.9925	11.3086	0.682412	0.235981	0.459196
Prkag1	33.9521	36.8067	0.536784	0.651746	0.594265
Raf1	33.495	29.2436	0.373605	0.351029	0.362317
Cab39	33.3696	19.8688	0.46539	0.371456	0.418423
Tgfbr2	32.1864	58.2865	0.614805	0.736605	0.675705
Stk11	32.0864	28.2568	0.48161	0.463263	0.472437
Scyl1	32.009	48.6499	0.551869	0.775028	0.663448
Abl1	31.3866	35.4962	0.397394	0.395449	0.396421
Bmpr1a	31.0274	32.3604	0.349604	0.319782	0.334693
Csnk1d	30.5829	33.6307	0.432553	0.427047	0.4298
Dapk3	29.3281	21.4586	0.63406	0.338222	0.486141
Jak1	29.2062	61.0169	0.677614	0.849164	0.763389
Tesk1	29.1821	23.4686	0.395472	0.410899	0.403185
Stk40	29.1808	37.4626	0.424544	0.516942	0.470743
Fgfr2	28.4292	3.41554	0.233905	0.0596584	0.146782
Mapk1	28.215	24.428	0.502049	0.393619	0.447834
Wnk2	28.0502	2.15576	0.204448	0.0372715	0.12086
Cdk9	27.1428	33.492	0.51392	0.630324	0.572122
Ddr2	27.0955	33.2157	0.343652	0.363234	0.353443
Cdk16	26.2165	38.0297	0.29136	0.520277	0.405818
Prkcq	26.0963	10.2998	0.084622	0.0493835	0.0670027
Cdk8	25.3165	14.7225	0.381287	0.272529	0.326908
Stk17b	24.874	6.33354	0.590579	0.211556	0.401068
Mknk2	24.4965	21.9675	0.65718	0.646424	0.651802
Dlg1	24.4593	26.4769	0.50662	0.482801	0.49471
Adrbk1	24.249	19.6994	0.530771	0.446228	0.4885
Pdk4	23.1902	5.11079	0.459869	0.427162	0.443516
Mapk14	23.08	32.9054	0.404461	0.506965	0.455713
Csnk2a1	23.0179	24.4615	0.328876	0.385911	0.357394
Cdk5	22.8345	18.5166	0.458332	0.398528	0.42843
Hipk1	22.4907	20.7982	0.365906	0.276292	0.321099
Npr2	22.2681	45.8647	0.449256	0.648322	0.548789
Cdk17	21.9701	6.18654	0.296809	0.184506	0.240658
Csk	21.5641	22.6726	0.404458	0.476058	0.440258
Mark3	21.1395	27.5024	0.303664	0.400964	0.352314
Rps6ka4	19.8876	17.7021	0.513685	0.425144	0.469415
Chek2	19.7684	1.77755	0.671902	0.0661942	0.369048
Ulk1	19.7573	24.3279	0.373693	0.470141	0.421917
Prkd3	19.6535	15.1179	0.341774	0.298273	0.320023
Camk2d	19.0567	11.1002	0.419342	0.230351	0.324847
Camk2g	18.8962	11.4137	0.390389	0.157622	0.274006
Csnk1e	18.8019	25.6865	0.329742	0.615843	0.472792
Pkn2	18.578	12.271	0.330751	0.301398	0.316075
Tnk2	18.5461	15.9621	0.442514	0.33215	0.387332
Bckdk	18.4647	17.6018	0.479629	0.469788	0.474709
Cdk11b	18.3202	27.7835	0.376148	0.550936	0.463542
Gak	17.9748	19.6068	0.397282	0.430459	0.413871
Phkg2	17.1229	14.5921	0.510665	0.460693	0.485679
Pim3	16.9213	17.3368	0.763836	1.0359	0.899866
Ror2	16.8584	21.0991	0.511059	0.274953	0.393006
Tgfb2	16.6961	56.7388	1.52598	2.19391	1.85994
Pkn1	16.6774	16.7666	0.327974	0.402568	0.365271
Map3k10	16.4475	17.6236	0.613516	0.674899	0.644208
Tlk1	16.139	14.6815	0.324369	0.254685	0.289527
Sgk1	16.0997	36.5622	1.37429	1.29497	1.33463
Acvrl1	16.0124	47.4959	0.258864	1.54243	0.900645
Ptk2	15.9782	17.5218	0.421573	0.370109	0.395841
Src	15.972	13.4262	0.39433	0.324691	0.359511
Snrk	15.9165	16.3379	0.511996	0.568905	0.54045
Clk3	15.8552	20.425	0.44241	0.563373	0.502891
Stk38	15.8393	20.6993	0.297077	0.471881	0.384479
Fyn	15.7912	19.5864	0.470492	0.791841	0.631167
Lats2	15.7489	19.0345	0.391335	0.285356	0.338345
Mink1	15.7246	25.56	0.218809	0.473832	0.346321
Irak1	15.6517	32.053	0.344002	0.71726	0.530631
Map2k7	15.3046	16.7123	0.391234	0.405398	0.398316
Pxk	15.12	17.8868	0.558963	0.697813	0.628388
Map2k4	15.1035	14.0632	0.398239	0.389176	0.393707
Mapk13	15.0239	29.4277	0.496507	0.812454	0.65448
Clk4	14.7948	33.0417	0.242949	0.569929	0.406439
Sik3	14.1036	20.5896	0.369542	0.449025	0.409284
Brsk1	13.6648	11.1486	0.408739	0.483023	0.445881
Ret	13.5785	1.62346	1.66534	0.124524	0.894932
Ephb4	13.5518	19.7587	0.371115	0.475081	0.423098
Map2k3	13.4911	15.6374	0.497251	0.541598	0.519425
Csnk2a2	13.4533	16.0141	0.442311	0.533587	0.487949
Mast2	13.415	14.3966	0.357659	0.34366	0.350659
Taok2	13.412	22.1501	0.38709	0.603869	0.495479
Slk	13.3455	21.2493	0.261109	0.370561	0.315835
Cdk10	13.2287	18.8831	0.394948	0.587842	0.491395
Map4k3	13.1031	14.8946	0.257233	0.294786	0.276009
Pak2	13.0861	13.1597	0.349677	0.3252	0.337438
Stk16	13.0082	13.2071	0.42792	0.477206	0.452563
Stk24	12.9004	11.8474	0.423027	0.37113	0.397078
Jak2	12.7828	11.9818	0.487361	0.260707	0.374034
Prkci	12.558	15.1754	0.390044	0.266699	0.328371
Mark2	12.2792	18.477	0.370827	0.495717	0.433272
Trpm7	12.2617	20.7696	0.269241	0.480316	0.374778
Ulk2	12.211	9.80921	0.500087	0.402412	0.45125
Rock1	12.21	13.7301	0.407247	0.35498	0.381113
Map4k4	12.1776	21.8242	0.32203	0.480183	0.401106
Adnp	12.1262	16.14	0.318525	0.398554	0.35854
Mapk9	12.0552	11.3372	0.440341	0.463815	0.452078
Rps6ka3	12.0249	11.7888	0.253016	0.265861	0.259438
Uhmk1	11.741	7.53603	0.476775	0.315697	0.396236
Ptk7	11.7112	30.6981	0.302307	0.507203	0.404755
Ccnd1	11.6655	4.31699	0.617461	0.15065	0.384056
Mapkapk5	11.61	9.89464	0.431137	0.392603	0.41187
Ercc3	11.5899	9.42493	0.51117	0.376063	0.443616
Npr1	11.4637	6.7319	0.645667	0.608313	0.62699
Kalrn	11.4637	8.92265	0.404191	0.53713	0.470661
Prkcd	11.2387	10.658	0.508227	0.446474	0.477351
Pdgfrb	11.2063	45.6035	0.534936	1.26971	0.902322
Gtf2h4	11.0427	8.47301	0.623465	0.438281	0.530873
Prkab1	11.0259	13.9179	0.496498	0.576124	0.536311
Itgb3	10.9133	19.9424	0.304671	0.408857	0.356764
Oxsr1	10.779	9.00117	0.451176	0.376875	0.414026
Stk39	10.7076	6.40118	0.547152	0.567888	0.55752
Aatk	10.5408	3.29668	0.310254	0.162947	0.236601
Tlk2	10.4136	10.7466	0.374012	0.371703	0.372858
Trio	10.4119	14.8261	0.180897	0.213884	0.197391
Nprl2	10.3364	14.5829	0.598283	0.784149	0.691216
Mknk1	10.2263	12.6411	0.378313	0.540547	0.45943
Pan3	10.155	19.1282	0.168586	0.418917	0.293752
Tbrg4	10.0589	9.06527	0.341824	0.442107	0.391965
Stk3	10.0438	10.8563	0.336634	0.31411	0.325372
Mark4	9.94377	13.1189	0.264461	0.507412	0.385937
Rock2	9.90635	11.4488	0.325522	0.351516	0.338519
Axin1	9.8888	13.2719	0.411781	0.564438	0.488109
Map3k7	9.81305	14.1766	0.340541	0.4788	0.409671
Tgfbr1	9.80615	12.6138	0.360102	0.378884	0.369493
Dyrk1a	9.72315	10.9996	0.316873	0.375366	0.346119
Map2k5	9.51128	11.6785	0.452681	0.570501	0.511591
Prkaa1	9.41468	11.7249	0.356787	0.379927	0.368357
Mst1r	9.3763	21.1934	0.329484	1.00113	0.665306
Prkg1	9.33587	4.29152	0.200839	0.126261	0.16355
Pik3c3	9.28478	8.70282	0.522229	0.49001	0.506119
Gtf2h1	9.22618	9.11795	0.41675	0.40138	0.409065
Camk2b	9.138	2.18935	1.63276	0.359553	0.996157
Prkab2	9.11771	5.45853	0.30308	0.211949	0.257515
Pak1	9.05372	11.3134	0.999155	0.493677	0.746416
Trib2	8.99229	15.4311	0.233957	1.23222	0.733089
Grk6	8.96858	14.7302	0.304407	0.513748	0.409077
Dapk1	8.94202	22.1749	0.397612	0.402022	0.399817
Ikbkb	8.90742	10.3796	0.36864	0.433082	0.400861
Srpk2	8.81797	10.0351	0.248228	0.336413	0.29232
Rps6kb2	8.80449	16.2252	0.319465	0.623356	0.471411
Akt3	8.79506	8.59418	0.383206	0.377802	0.380504
Clk2	8.78768	23.0723	0.235251	0.603092	0.419172
Map3k11	8.66824	8.0609	0.487783	0.521007	0.504395
Vrk3	8.57269	10.9105	0.572522	0.666493	0.619508
Stradb	8.56604	5.22541	0.425935	0.322779	0.374357
Acvr1	8.5618	13.1188	0.461699	0.489769	0.475734
Cdk7	8.53927	10.2616	0.494138	0.496835	0.495487
Mapk10	8.53714	0.573347	0.883591	0.123944	0.503767
Hipk3	8.50785	11.2672	0.195817	0.285776	0.240797
Dclk1	8.3482	7.32967	1.21199	0.0554619	0.633724
Adrbk2	8.3303	5.15987	0.850295	0.551523	0.700909
Mapk12	8.32375	15.5607	1.01175	1.21897	1.11536
Mast4	8.27837	9.16617	0.268463	0.49365	0.381057
Pskh1	8.25362	12.4749	0.321597	0.516895	0.419246
Strada	8.24406	8.92254	0.402087	0.524412	0.463249
Prkce	8.21386	3.70516	0.497505	0.347301	0.422403
Ppp2r3c	8.17806	5.43075	0.530675	0.358741	0.444708
Cdc42bpa	8.15732	12.6675	0.257721	0.410763	0.334242
Gsk3b	8.01929	8.98503	0.316328	0.36551	0.340919
Stk38l	8.01164	4.21794	0.350995	0.142345	0.24667
Map3k3	8.00928	11.9048	0.532751	0.738445	0.635598
Map4k5	7.95374	13.1564	0.27049	0.49029	0.38039
Map3k4	7.91892	10.9242	0.358524	0.510915	0.434719
Srpk1	7.71788	11.3945	0.289644	0.422057	0.35585
Gtf2h3	7.70606	7.20801	0.424781	0.413088	0.418934
2610018G03Rik	7.68949	1.58311	3.03568	0.271198	1.65344
Prpf4b	7.40186	15.1328	0.21866	0.420301	0.31948
Irak2	7.31953	9.40807	0.478912	0.716233	0.597572
Bmpr2	7.22218	11.1605	0.302841	0.448058	0.37545
Insr	7.17824	9.00222	0.262074	0.321097	0.291585
Pik3r4	7.01707	9.33473	0.363126	0.442876	0.403001
Pdk3	6.99279	3.81142	0.476221	0.325626	0.400924
Chuk	6.94717	12.5404	0.251267	0.446205	0.348736
Mapk6	6.74869	14.3579	0.200036	0.284812	0.242424
Igf1r	6.71077	4.4829	0.258272	0.196791	0.227531
Lrrk1	6.46436	26.0317	0.55371	1.87305	1.21338
Prkaa2	6.41077	0.590795	0.195528	0.0307859	0.113157
Eif2ak1	6.37423	6.92792	0.4835	0.495669	0.489585
Csnk1g3	6.22332	8.64425	0.389859	0.561574	0.475716
Map3k5	6.154	9.7912	0.427158	1.35982	0.893487
Rps6ka2	6.14933	11.6334	0.389524	0.418171	0.403848
Cdk13	6.0793	11.4126	0.320753	0.569482	0.445117
Vegfa	6.03527	9.22941	0.0933633	0.415624	0.254493
Ksr1	5.91601	9.84675	0.583217	0.864229	0.723723
Stk32c	5.91074	1.59971	1.79776	0.373518	1.08564
Sik2	5.89762	8.60514	0.341182	0.46891	0.405046
Limk2	5.87168	3.84915	0.360418	0.284768	0.322593
Rps6kc1	5.74874	8.94005	0.441198	0.455351	0.448274
Prkd2	5.71208	14.1501	0.519188	0.866722	0.692955
Limk1	5.69721	6.35303	0.396234	0.482903	0.439569
Adck1	5.63049	3.9591	0.401563	0.330587	0.366075
Nek1	5.62032	3.35956	0.508698	0.156861	0.33278
Camk2a	5.53791	4.33936	1.05998	0.468324	0.76415
Tbk1	5.53144	8.02251	0.369037	0.484435	0.426736
Stk4	5.46674	5.87925	0.321485	0.302895	0.31219
Fastkd2	5.46108	3.89516	0.470141	0.415469	0.442805
Mapk4	5.39143	1.52028	0.320172	0.0639147	0.192043
Gtf2h2	5.35301	7.03473	0.329354	0.41492	0.372137
Trib1	5.34658	3.60964	0.534763	0.180675	0.357719
Map3k12	5.32153	10.2141	0.359544	0.593385	0.476464
Dstyk	5.28734	8.0641	0.325928	0.439611	0.38277
Prkca	5.28374	6.80869	0.842916	0.532719	0.687817
Cdk2	5.27691	13.5551	0.230337	0.586301	0.408319
Ercc2	5.26979	6.556	0.398787	0.521437	0.460112
Pdpk1	5.26439	7.59935	0.282314	0.395509	0.338912
Camkk1	5.24771	6.00174	0.533699	0.409453	0.471576
Mark1	5.23458	2.93085	0.349299	0.26991	0.309604
Lyn	5.21997	7.8746	1.32867	6.22874	3.7787
D8Ertd82e	5.11007	0.656416	0.402914	0.16762	0.285267
Ephb6	5.09703	3.15179	1.20805	0.384216	0.796131
Scyl2	5.05656	6.26877	0.432594	0.465218	0.448906
Mapk7	5.04239	11.7411	0.340756	0.504871	0.422814
Taok3	5.00854	5.04127	0.345076	0.336244	0.34066
Camkk2	4.90188	7.16921	0.395221	0.417524	0.406372
Ripk2	4.77646	4.77806	0.45727	0.525883	0.491577
Rps6kb1	4.63738	7.85536	0.323325	0.462513	0.392919
Cdk20	4.58298	5.47748	0.45455	0.657061	0.555805
Mast3	4.57825	10.4806	0.383053	1.00733	0.695193
Pak4	4.57613	4.99001	0.439568	0.458544	0.449056
Ripk1	4.48586	5.18332	0.475012	0.48834	0.481676
Epha7	4.38672	1.23194	0.434075	0.026594	0.230334
Map4k2	4.37761	8.6499	0.330934	0.563329	0.447131
Aak1	4.34559	7.28398	0.285181	0.456367	0.370774
Sbk1	4.26218	3.97111	0.337925	0.39412	0.366022
Ick	4.25477	4.85148	0.337664	0.394152	0.365908
Cdk14	4.25377	15.9303	0.689045	1.29955	0.994299
Matk	4.24581	0.993377	0.312469	0.144362	0.228416
Plk2	4.19511	7.3396	0.209879	0.785644	0.497762
Trim24	4.18114	9.95988	0.34049	0.276324	0.308407
Nlk	4.13155	3.88321	0.362372	0.329963	0.346168
Acvr1b	4.08095	5.86529	0.340399	0.631413	0.485906
Prkdc	4.04003	3.71148	0.457655	0.30417	0.380912
Lmtk2	3.88946	3.348	0.351641	0.312716	0.332179
Ephb2	3.80884	4.98327	0.182368	0.7007	0.441534
Erbb2	3.79789	4.85773	0.396912	0.437516	0.417214
Sik1	3.77739	5.18516	0.167367	0.710066	0.438716
Cdc42bpg	3.77056	8.20031	0.380025	0.786269	0.583147
Mapk8	3.75992	6.51891	0.412308	0.605857	0.509082
Rps6ka1	3.75465	0.984109	0.74596	0.34482	0.54539
Dclk2	3.75385	2.37778	0.310929	0.294257	0.302593
Acvr2a	3.73167	5.56644	0.259195	0.415645	0.33742
Nek6	3.72677	6.96312	0.333894	0.523257	0.428576
Yes1	3.719	5.1648	0.288225	0.391408	0.339816
Lats1	3.70311	11.002	0.202979	0.466362	0.33467
Vrk2	3.61701	4.33649	0.732179	0.832845	0.782512
Tyk2	3.58499	9.40183	0.302175	0.622523	0.462349
Taok1	3.53216	6.85341	0.201178	0.370837	0.286007
Ephb3	3.51665	5.06848	0.128323	0.293929	0.211126
Eif2ak2	3.47594	5.70581	0.253271	0.440747	0.347009
Dyrk2	3.47266	3.3057	0.280765	0.200893	0.240829
Stk10	3.46475	3.36581	0.444434	0.21865	0.331542
Sgk3	3.43871	2.40704	0.428961	0.48808	0.458521
Cask	3.43044	10.8419	0.355529	0.413425	0.384477
Mapkapk3	3.41683	3.90794	0.33816	0.572296	0.455228
Stk35	3.40505	2.68103	0.36929	0.270134	0.319712
Epha4	3.40408	4.32405	0.118708	0.176857	0.147782
Irak4	3.18251	2.65098	0.604482	0.524564	0.564523
Eif2ak4	3.17815	10.3959	0.223768	0.767668	0.495718
Ror1	3.16413	11.6865	0.416521	0.649268	0.532895
Ikbkap	3.14269	4.32725	0.34935	0.449917	0.399634
Scyl3	3.13409	4.57596	0.33418	0.511944	0.423062
Prkx	3.13103	4.02154	0.375754	0.373978	0.374866
Tom1l1	3.08724	1.58178	0.541915	0.23998	0.390948
Map3k2	3.06166	6.86452	0.287528	0.529163	0.408346
Cdk12	3.05948	5.86776	0.248647	0.452061	0.350354
Cdkl2	3.05923	1.41519	0.870373	0.848492	0.859432
Dyrk1b	3.04476	5.00951	0.308351	0.369543	0.338947
Tnik	2.97487	3.7475	0.296223	0.434238	0.365231
Cdk19	2.90227	2.30537	0.453423	0.460447	0.456935
Rnasel	2.88337	3.2156	0.404566	0.734606	0.569586
Hipk2	2.82783	3.81025	0.142476	0.254035	0.198255
Atm	2.79254	3.68492	0.404847	0.352075	0.378461
Srpk3	2.78456	4.23905	0.532288	0.189945	0.361117
Frk	2.78151	2.6236	0.375188	0.231498	0.303343
Eif2ak3	2.71659	11.3452	0.35206	1.19056	0.771308
Nek8	2.70835	9.96878	0.231437	0.808202	0.51982
Map3k1	2.70473	5.35755	0.32819	0.809293	0.568741
Jak3	2.67635	6.57421	0.216313	1.01372	0.615016
Cad	2.65887	6.07007	0.282215	0.69472	0.488468
Traf6	2.62398	4.30316	0.306342	0.44728	0.376811
Cdk1	2.58938	1.50088	0.27624	0.112008	0.194124
Tbck	2.56317	3.52437	0.341649	0.460666	0.401157
Fastkd1	2.55042	3.03713	0.200667	0.403783	0.302225
Braf	2.53977	3.6566	0.261041	0.32879	0.294915
Ulk3	2.40121	5.62134	0.230042	0.56849	0.399266
Obscn	2.36475	0.206879	0.0436399	0.186785	0.115212
Ern1	2.32884	5.07964	0.258008	0.582322	0.420165
Wnk4	2.24857	3.06114	0.472908	0.621717	0.547313
Map3k8	2.22926	2.93672	0.438965	0.717916	0.57844
Wee1	2.11824	1.94007	0.47662	0.407163	0.441891
Vrk1	2.05804	2.00828	0.447722	0.433535	0.440628
Ripk3	1.96311	4.13903	0.395515	0.725592	0.560554
Lrrk2	1.80957	3.54776	0.334041	0.469363	0.401702
Atr	1.74767	2.91215	0.264132	0.463894	0.364013
Bmp2k	1.64838	2.02635	0.295696	0.318358	0.307027
Lmtk3	1.63004	1.79224	0.101375	0.122862	0.112118
Grk4	1.61984	2.262	0.184712	0.298683	0.241697
Abl2	1.60723	2.98061	0.294136	0.429451	0.361794
Map2k6	1.5535	0.833098	0.276204	0.192099	0.234152
Cdkl3	1.38709	1.82718	0.304157	0.511667	0.407912
Aurka	1.38693	1.32561	0.450237	0.321533	0.385885
Pdik1l	1.3026	2.17068	0.253673	0.372367	0.31302
Fastkd5	1.29809	1.52455	0.390586	0.428207	0.409396
Pkmyt1	1.24014	5.16884	0.460599	1.00662	0.733607
Ntrk2	1.21881	0.493311	0.461063	1.56843	1.01474
Cdc7	1.18707	5.06991	0.179623	0.859128	0.519375
Acvr2b	1.08974	3.31926	0.247874	0.877416	0.562645
Pbk	0.993822	0.366491	0.1065	0.0322998	0.0693997
Bub1b	0.972814	0.797591	0.255673	0.18403	0.219851
Fgfr3	0.859084	4.3485	0.0736539	1.74769	0.910672
Tesk2	0.84397	1.33156	0.285223	0.489681	0.387452
Plk1	0.763525	0.773267	0.182013	0.146184	0.164098
Plk4	0.758833	1.03562	0.270568	0.291315	0.280941
Tpx2	0.717575	0.341196	0.135059	0.0536498	0.0943544
Bmpr1b	0.499892	0	0.0855722	0	0.0427861
Ect2	0.476898	0.228742	0.193159	0.0682559	0.130707
Nek2	0.4568	0.141966	0.183539	0.0436268	0.113583
Aurkb	0.356154	0.328627	0.12832	0.0819954	0.105158
Grk1	0.231126	0.544572	0.119379	0.375966	0.247673
Phkg1	0.227712	0	0.144302	0	0.0721511
