# Supplementary material for: Transcriptome analysis of PDGFRα+ cells identifies T-type Ca2+ channel CACNA1G as a new pathological marker for PDGFRα+ cell hyperplasia
Source: PLoS One. 2017 Aug 14;12(8):e0182265. doi: 10.1371/journal.pone.0182265 (PMC5555714; doi:10.1371/journal.pone.0182265)
Supplement: S10 Table — (XLSX) [file pone.0182265.s018.xlsx]

## Sheet: phosphatase
S10 Table. List of phosphatases expressed in jejunal and colonic PDGFRα+ cells.
Gene	Expression (FPKM)		Specificity [PaC/{SMC+ICC}]
ID	JPαC	CPαC	JPαC	CPαC	PαC
Ppp1cb	250.702	81.9265	0.426545	0.171383	0.298964
Ppp1r12a	179.026	36.3567	0.300143	0.0819267	0.191035
Ppp1ca	121.139	119.646	0.536714	0.486067	0.511391
Ppp2ca	99.5647	70.1382	0.533512	0.377771	0.455642
Ppp1cc	76.3422	112.725	0.49087	0.535088	0.512979
Ctdsp1	73.8863	81.7683	0.566947	0.551945	0.559446
Ctdsp2	73.1128	119.78	0.412879	0.502156	0.457518
Ppp2r5a	67.7645	59.5775	0.438908	0.640421	0.539664
Ppm1a	57.3974	31.4652	0.390992	0.319303	0.355148
Ptp4a2	57.1178	56.3659	0.488008	0.482841	0.485425
Phpt1	51.0705	45.0207	0.438756	0.56572	0.502238
Dusp3	48.5102	27.9355	0.473756	0.260461	0.367109
Ppp2cb	44.2448	38.2555	0.488261	0.39645	0.442355
Ptprs	42.1331	50.8022	0.336187	0.348206	0.342196
Ptp4a3	40.2892	16.2538	0.385667	0.162678	0.274173
Dusp1	38.7945	118.468	0.173491	0.657209	0.41535
Ptpn11	37.5875	26.7694	0.462668	0.293661	0.378164
Ptprn	37.4894	4.21721	3.36434	0.364385	1.86436
Ssu72	37.3261	18.8399	0.689276	0.382779	0.536027
Ppp3cb	35.5024	30.9649	0.502219	0.444368	0.473293
Ppp3r1	35.2137	38.6675	0.497285	0.393871	0.445578
Ptpra	33.7772	35.2176	0.568352	0.575719	0.572035
Ctdnep1	33.5209	46.2088	0.540849	0.674873	0.607861
Ppp2r5c	31.9183	33.0806	0.330738	0.550878	0.440808
Ppp5c	30.1302	21.7724	0.427874	0.417968	0.422921
Ppm1b	28.3186	15.7777	0.438683	0.247478	0.343081
Ppp4c	27.6199	28.376	0.672621	0.610105	0.641363
Ilkap	26.9487	30.7726	0.473615	0.639222	0.556419
Ppm1g	25.3485	24.6472	0.445488	0.437586	0.441537
Acp1	24.8198	18.5278	0.608821	0.481679	0.54525
Timm50	23.4272	21.6999	0.553221	0.538282	0.545751
Tenc1	23.234	61.2699	0.647103	1.05995	0.853525
Ppp3ca	22.5182	16.7613	0.76865	0.136186	0.452418
Ppm1l	20.4226	13.699	0.443888	0.409051	0.42647
Ublcp1	20.3083	20.3737	0.54531	0.586706	0.566008
Dusp26	20.0103	1.51639	0.908245	0.10585	0.507047
Ptprf	19.4792	13.7658	0.394096	0.183436	0.288766
Dusp6	19.3564	55.9786	0.600076	0.535734	0.567905
Pten	15.6803	29.2354	0.432669	0.636338	0.534503
Mdp1	14.0059	12.3869	0.482323	0.478971	0.480647
Ptprn2	13.6388	2.92626	2.50231	0.411897	1.4571
Dusp10	13.2647	4.52916	0.460553	0.151531	0.306042
Ppp6c	13.1109	11.7116	0.453896	0.371244	0.41257
Ptpmt1	12.9315	9.92737	0.565823	0.574497	0.57016
Ppm1m	12.482	19.1257	0.633211	0.743576	0.688393
Ptprm	12.3805	9.03997	0.388135	0.43225	0.410192
Ptpn21	11.9534	11.3731	0.387619	0.329615	0.358617
Mtmr3	11.4508	23.9731	0.413519	0.606035	0.509777
Ptpn9	10.7303	22.4391	0.338854	0.545309	0.442081
Pgam5	10.2406	7.86546	0.589003	0.450188	0.519595
Pptc7	10.1787	5.63835	0.531803	0.316129	0.423966
Ptprk	9.82034	23.4192	0.343457	0.759064	0.55126
Ptpn1	9.67938	14.342	0.441155	0.638165	0.53966
Acp2	9.31397	13.4953	0.512679	0.628389	0.570534
Cdc25b	8.92846	14.7194	0.250665	0.366542	0.308603
Ptpn12	8.4186	13.07	0.507265	0.532474	0.51987
Dusp28	7.95925	3.4905	0.76153	0.444531	0.603031
Dusp23	7.80066	8.19745	0.761255	1.57275	1.167
Ppm1f	7.73173	5.58709	0.509388	0.345163	0.427275
Ptpn23	7.50463	21.4387	0.251887	0.547666	0.399776
Ctdspl	7.30071	8.33658	0.478231	0.46123	0.46973
Ptpn2	6.95855	8.12345	0.389969	0.500175	0.445072
Dusp12	6.46471	7.28008	0.557271	0.551659	0.554465
Ptpdc1	6.29595	11.3019	0.437031	0.709246	0.573138
Mtmr4	5.92984	8.19914	0.352307	0.433242	0.392775
Dusp14	5.70928	5.32548	0.467166	0.340518	0.403842
Pdp1	5.69339	5.1282	0.79287	0.637522	0.715196
Ptpn13	5.66146	3.13913	0.40231	0.263173	0.332742
Rpap2	5.45321	4.15012	0.586759	0.416661	0.50171
Ctdp1	5.18656	12.1793	0.614153	1.25844	0.936297
Ptpn14	5.07545	6.59423	0.317263	0.271714	0.294488
Dusp8	5.06464	1.02809	0.367513	0.053197	0.210355
Ppm1e	4.94646	7.65038	0.170457	0.225868	0.198162
Ptprg	4.91733	7.63232	0.505298	0.362109	0.433703
Dusp7	4.78421	13.5	0.444324	0.695986	0.570155
Dusp22	4.75572	5.99339	0.459789	0.527365	0.493577
Ppm1d	4.40301	12.3878	0.476696	0.890981	0.683839
Ssh1	4.34765	5.50203	0.360147	0.432835	0.396491
Dusp5	4.29228	8.18018	0.18559	0.812119	0.498854
Dnajc6	4.24937	0.347415	1.38392	0.337694	0.860809
Ssh3	4.12443	3.86328	0.495681	0.362578	0.429129
Cdc25a	3.99837	3.6467	0.603654	0.490889	0.547272
Ppm1j	3.89012	4.91132	0.423602	0.489181	0.456392
Epm2a	3.88683	2.52836	0.657765	0.436319	0.547042
Ppef2	3.83457	1.43654	0.580454	0.847451	0.713953
Ptprj	3.74314	2.1088	0.695475	0.320609	0.508042
Eya3	3.69589	5.03546	0.444113	0.531128	0.48762
Dusp19	3.64964	1.98769	0.441197	0.214967	0.328082
Cdc14a	3.64574	22.5931	0.346739	1.15864	0.75269
Phlpp1	3.31083	3.49564	0.483116	0.451566	0.467341
Ptpru	3.23862	4.53343	0.140738	0.468977	0.304857
Ctdspl2	3.04031	6.56121	0.277051	0.416583	0.346817
Mtm1	2.44339	2.53083	0.303901	0.37139	0.337646
Ppp3cc	2.32648	2.15155	0.370472	0.488114	0.429293
Phlpp2	2.17373	4.02826	0.296192	0.512012	0.404102
Dusp18	2.16092	2.63892	0.35673	0.31473	0.33573
Cdc14b	2.109	1.55195	0.0934305	0.253585	0.173508
Ptpn3	1.93518	5.69721	0.320931	1.47934	0.900136
Ppm1k	1.76074	1.6693	0.220218	0.307092	0.263655
Ptp4a1	1.58335	1.96848	0.161136	0.168967	0.165051
Ptpre	1.41452	1.00381	0.243686	1.31489	0.779289
Dusp4	1.13895	3.80774	0.176349	1.0306	0.603473
Pdp2	0.681738	0.539566	0.13818	0.19466	0.16642
Ptpn4	0.532974	1.72902	0.137176	0.563721	0.350448
Cdkn3	0.457861	0.153035	0.184088	0.05902	0.121554
