# Supplementary material for: Transcriptome analysis of PDGFRα+ cells identifies T-type Ca2+ channel CACNA1G as a new pathological marker for PDGFRα+ cell hyperplasia
Source: PLoS One. 2017 Aug 14;12(8):e0182265. doi: 10.1371/journal.pone.0182265 (PMC5555714; doi:10.1371/journal.pone.0182265)
Supplement: S11 Table — (XLS) [file pone.0182265.s019.xls]

## Sheet: Table S8
S11 Table. Oligonucleotides used in this study.
Gene	Forward (5' to 3')	Reverse (5' to 3')	Region1	Size(bp)2	Varient3	Species
Cacna1g	CTTCTACTTGAGCCAGGACAGC	CACACGGCCTGAACATACCCAG	E1/2	132/7279	V1	Mouse
Cacna1g	CTATCCTGGTCAATACCCTCAGC	GCAGCTTCAGCAGCATCTCCAAG	E9/10	129/12910	E8	Mouse
Cacna1g	CAGAAAGGGAAGTCAGGGGTAAC	CAGGAAGCGAACTAGCTTCAGCAC	E11a/11	148/148	V2	Mouse
Cacna1g	GATGGACTCAGAATCCCCTCTC	CAGTGACATCGGTGTAGCAGCTG	E15a/15	117/117	V3	Mouse
Cacna1g	GATGTGGGCCATGCTCTGAGTTTC	GTCAGAGTAGTAGGGTTTGCACTG	E26c/27	126/5584	V6	Mouse
Cacna1g	CACATTGGAGCAGCCTCTTCAGG	GCTCGTCCATCAGCTTCAGCTC	E34/35c	121/789	E34	Mouse
Cacna1g	GCAGCAATAAGGACTGACTCCCTG	CTAAGCTGCTTCTGGTCTCTTGAG	E37c/37	129/247	E37	Mouse
Gapdh	GTCTTCACCACCATGGAGAAGG	GCTAAGCAGTTGGTGGTGCAGGA	E3/4	173/271	V1	Mouse
CACNA1G	GCTGGGTCGACATCATGTACTTTG	CTGAGAACTGCGTGGCAATCAC	E7/8	135/2564	V1	Human
CACNA1G	CTGGATGAGGCTCTGAAGATCTGC	CCTCGATTTCCTCCAGCGTGATG	E28/29	175/1228	V1	Human
GAPDH	GTCTTCACCACCATGGAGAAGG	GCTAAGCAGTTGGTGGTGCAGGA	E5/7	173/355	V1	Human
1Region spaning exons: a, additional exon and c, crytic exon.
2Size of PCR products amplified from cDNA or gDNA
3 Transcriptional varient region (see the genomic map in Fig. 4A)
